# Supplementary material for: Something old, something new: Evolution of Colombian weedy rice (Oryza spp.) through de novo de‐domestication, exotic gene flow, and hybridization
Source: Evol Appl. 2020 Apr 9;13(8):1968–83. doi: 10.1111/eva.12955 (PMC7463356; doi:10.1111/eva.12955)
Supplement: Supplementary file 5 — Table S1‐S14 [file EVA-13-1968-s005.xlsx]

## Sheet: Table S1
Supplementary Table 1. Oryza accessions included in the Genotyping by Sequencing (GBS) panel in this study
#	Lab ID	Sample barcode	GBS SRA ID1	Seed Source ID	Seed Source	Oryza type	Cultivar group based in old studies	Cultivar/wild group	Weedy group	Species designation at time of collection	Country of origin	Pericarp	Hull	Awn	Time of collection	Latitude	Longitude	Geographic area
160	C6	TGCAAGAA	C6	Cica 6	Fedearroz	Colombian commercial rice				O. sativa	Colombia	White	Straw	No
161	C8	ACTCGAGA	C8	Cica 8	Fedearroz	Colombian commercial rice				O. sativa	Colombia	White	Straw	No
162	C9	GGAGCTGT	C9	Cica 9	Fedearroz	Colombian commercial rice				O. sativa	Colombia	White	Straw	No
163	F0	CTGAGTGT	F0	Fedearroz 2000	Fedearroz	Colombian commercial rice				O. sativa	Colombia	White	Straw	No
164	F3	GATCAGAA	F3	Fedearroz 473	Fedearroz	Colombian commercial rice				O. sativa	Colombia	White	Straw	No
165	F4	TGCATAGA	F4	Fedearroz 174	Fedearroz	Colombian commercial rice				O. sativa	Colombia	White	Straw	No
166	F50	GAACGAAT	F50	Fedearroz 50	Fedearroz	Colombian commercial rice				O. sativa	Colombia	White	Straw	No
167	F60	TTGGCGGA	F60	Fedearroz 60	Fedearroz	Colombian commercial rice				O. sativa	Colombia	White	Straw	No
168	O1	CGCCGCAT	O1	Orizica 1	Fedearroz	Colombian commercial rice				O. sativa	Colombia	White	Straw	No
141	C101	GCTAGTGT	C101	101-1	Fedearroz	Colombian landraces				O. sativa	Colombia	White	Straw	No	2015-06-11	8°48'36 N	75°51'11'' O
142	C105	AGTTGGCA	C105	105-2	Fedearroz	Colombian landraces				O. sativa	Colombia	White	Straw	No	2015-06-11	8°48'36 N	75°51'11'' O
143	C106	TCGCAAGT	C106	106-5	Fedearroz	Colombian landraces				O. sativa	Colombia	White	Straw	No	2015-06-11	8°48'36 N	75°51'11'' O
144	C108	CGATGTGT	C108	108-6	Fedearroz	Colombian landraces				O. sativa	Colombia	White	Straw	Yes	2015-06-11	8°48'36 N	75°51'11'' O
145	C109	AACGTAGA	C109	109-7	Fedearroz	Colombian landraces				O. sativa	Colombia	White	Straw	No	2015-06-11	8°48'36 N	75°51'11'' O
146	C110	CTCACGGA	C110	110-8	Fedearroz	Colombian landraces				O. sativa	Colombia	White	Straw	No	2015-06-11	8°48'36 N	75°51'11'' O
147	C111	TAGCGTGT	C111	111-9	Fedearroz	Colombian landraces				O. sativa	Colombia	White	Straw	No	2015-06-11	8°48'36 N	75°51'11'' O
148	C112	ACGTAAGA	C112	112-10	Fedearroz	Colombian landraces				O. sativa	Colombia	White	Straw	No	2015-06-11	8°48'36 N	75°51'11'' O
149	C117	CGTATGGT	C117	117-11	Fedearroz	Colombian landraces				O. sativa	Colombia	White	Straw	No	2015-06-11	8°48'36 N	75°51'11'' O
150	C118	GTACGTGT	C118	118-12	Fedearroz	Colombian landraces				O. sativa	Colombia	White	Straw	No	2015-06-11	8°48'36 N	75°51'11'' O
151	C120	TTCGAAGA	C120	120-13	Fedearroz	Colombian landraces				O. sativa	Colombia	White	Straw	Yes	2015-06-11	8°48'36 N	75°51'11'' O
152	C122	AATACGGA	C122	122-15	Fedearroz	Colombian landraces				O. sativa	Colombia	White	Straw	No	2015-06-11	8°48'36 N	75°51'11'' O
153	C123	TGACTGGT	C123	123-16	Fedearroz	Colombian landraces				O. sativa	Colombia	White	Straw	Yes	2015-06-11	8°48'36 N	75°51'11'' O
154	C124	GCGGATGT	C124	124-17	Fedearroz	Colombian landraces				O. sativa	Colombia	White	Straw	No	2015-06-11	8°48'36 N	75°51'11'' O
155	C32	CATTGAGA	C32	32	Fedearroz	Colombian landraces				O. sativa	Colombia	White	Straw	No	2015-03-19	8°48'36 N	75°51'11'' O
156	C36	GTAACAGA	C36	36	Fedearroz	Colombian landraces				O. sativa	Colombia	White	Purple	Yes	2015-03-19	8°48'36 N	75°51'11'' O
157	C44	AGCTTGGT	C44	44	Fedearroz	Colombian landraces				O. sativa	Colombia	White	Straw	Yes	2015-03-19	8°48'36 N	75°51'11'' O
158	C52	ACAGATGA	C52	52	Fedearroz	Colombian landraces				O. sativa	Colombia	White	Straw	No	2015-03-19	8°48'36 N	75°51'11'' O
159	C59	CAGTTGGT	C59	59	Fedearroz	Colombian landraces				O. sativa	Colombia	White	Straw	Yes	2015-03-19	8°48'36 N	75°51'11'' O
1	1A1	AGGC	1_1	1A1	V. Hoyos	Colombian weedy rice				O. sativa	Colombia	White	Brown	Yes	2015-08-26	2°39'6" N	75°22'19" O	Central
9	1B10	ACAATGGA	1_10	1B10	V. Hoyos	Colombian weedy rice				O. sativa	Colombia	Red	Black	Yes	2015-08-25	4°10'50" N	72°53'47" O	Central
10	1B11	ACAAGAGT	1_11	1B11	V. Hoyos	Colombian weedy rice				O. sativa	Colombia	Red	Black	Yes	2015-08-26	2°39'6" N	75°22'19" O	Central
11	1B12	GAACATGA	1_12	1B12	V. Hoyos	Colombian weedy rice				O. sativa	Colombia	White	Straw	Yes	2015-08-25	3°55'20" N	74°57'23" O	Central
12	1B13	AGCATT	1_13	1B13	V. Hoyos	Colombian weedy rice				O. sativa	Colombia	Red	Straw	Yes	2015-08-26	2°39'6" N	75°22'19" O	Central
13	1B15	CTCCGA	1_15	1B15	V. Hoyos	Colombian weedy rice				O. sativa	Colombia	Red	Straw	Yes	2015-08-25	4°10'50" N	72°53'47" O	Central
14	1C16	AGGC	1_16	1C16	V. Hoyos	Colombian weedy rice				O. sativa	Colombia	White	Brown	No	2015-08-25	3°55'9" N	74°54'10" O	Central
15	1C18	GATT	1_18	1C18	V. Hoyos	Colombian weedy rice				O. sativa	Colombia	Red	Brown	No	2015-08-26	2°39'6" N	75°22'19" O	Central
16	1C19	ACCGT	1_19	1C19	V. Hoyos	Colombian weedy rice				O. sativa	Colombia	Red	Black	No	2015-08-25	3°55'26" N	72°3'19" O	Central
2	1A2	GATT	1_2	1A2	V. Hoyos	Colombian weedy rice				O. sativa	Colombia	Red	Brown	Yes	2015-08-25	3°55'48" N	75°0'15" O	Central
17	1C20	CGTCA	1_20	1C20	V. Hoyos	Colombian weedy rice				O. sativa	Colombia	Red	Black	No	2015-08-26	2°39'6" N	75°22'19" O	Central
18	1C21	TCGCA	1_21	1C21	V. Hoyos	Colombian weedy rice				O. sativa	Colombia	White	Straw	No	2015-08-25	3°55'9" N	74°54'10" O	Central
19	1C22	CGCAT	1_22	1C22	V. Hoyos	Colombian weedy rice				O. sativa	Colombia	Red	Straw	No	2015-08-26	2°38'30" N	75°22'36" O	Central
20	1C23	TCATAGT	1_23	1C23	V. Hoyos	Colombian weedy rice				O. sativa	Colombia	Red	Straw	No	2015-08-25	3°55'20" N	74°57'23" O	Central
21	1C24	TTACGAT	1_24	1C24	V. Hoyos	Colombian weedy rice				O. sativa	Colombia	Red	Straw	No	2015-08-26	2°39'6" N	75°22'19" O	Central
22	1A25	GGCTAGA	1_25	1A25	V. Hoyos	Colombian weedy rice				O. sativa	Colombia	Red	Black	Yes	2015-08-25	3°54'41" N	74°56'24" O	Central
23	1C26	ACAATGGA	1_26	1C26	V. Hoyos	Colombian weedy rice				O. sativa	Colombia	Red	Brown	No	2015-08-25	3°55'26" N	72°3'19" O	Central
24	1C27	ACAAGAGT	1_27	1C27	V. Hoyos	Colombian weedy rice				O. sativa	Colombia	Red	Black	No	2015-08-25	4°10'50" N	72°53'47" O	Central
25	1C28	GAACATGA	1_28	1C28	V. Hoyos	Colombian weedy rice				O. sativa	Colombia	Red	Straw	No	2015-08-26	2°39'6" N	75°22'19" O	Central
26	1C29	AGCATT	1_29	1C29	V. Hoyos	Colombian weedy rice				O. sativa	Colombia	Red	Straw	No	2015-08-25	3°55'20" N	74°57'23" O	Central
3	1A3	ACCGT	1_3	1A3	V. Hoyos	Colombian weedy rice				O. sativa	Colombia	Red	Black	Yes	2015-08-25	3°54'41" N	74°56'24" O	Central
4	1A4	CGTCA	1_4	1A4	V. Hoyos	Colombian weedy rice				O. sativa	Colombia	Red	Straw	Yes	2015-08-25	3°54'41" N	74°56'24" O	Central
5	1A5	TCGCA	1_5	1A5	V. Hoyos	Colombian weedy rice				O. sativa	Colombia	Red	Straw	Yes	2015-08-25	3°55'48" N	75°0'15" O	Central
6	1A6	CGCAT	1_6	1A6	V. Hoyos	Colombian weedy rice				O. sativa	Colombia	White	Straw	Yes	2015-08-26	2°38'30" N	75°22'36" O	Central
7	1B8	TCATAGT	1_8	1B8	V. Hoyos	Colombian weedy rice				O. sativa	Colombia	White	Brown	Yes	2015-08-25	3°55'48" N	75°0'15" O	Central
8	1B9	GGCTAGA	1_9	1B9	V. Hoyos	Colombian weedy rice				O. sativa	Colombia	Red	Brown	Yes	2015-08-25	3°55'40" N	72°2'5" O	Central
27	2A1	CTCCGA	2_1	2A1	V. Hoyos	Colombian weedy rice				O. sativa	Colombia	White	Brown	Yes	2015-08-04	3°20'43,32 N	73°36'48" O	Llanos plains
36	2B10	TTGCAC	2_10	2B10	V. Hoyos	Colombian weedy rice				O. sativa	Colombia	White	Straw	Yes	2015-12-18	4°41'48" N	72°46'54" O	Llanos plains
37	2B11	CTAGCT	2_11	2B11	V. Hoyos	Colombian weedy rice				O. sativa	Colombia	White	Straw	Yes	2015-12-18	4°41'48" N	72°46'54" O	Llanos plains
38	2B12	TTGGCA	2_12	2B12	V. Hoyos	Colombian weedy rice				O. sativa	Colombia	Red	Straw	Yes	2015-08-04	3°27'44,08 N	73°46'03" O	Llanos plains
39	2B13	CCACGT	2_13	2B13	V. Hoyos	Colombian weedy rice				O. sativa	Colombia	Red	Straw	Yes	2015-08-05	4°06'10,3" N	72°58'26,5" O	Llanos plains
40	2B14	GATGTC	2_14	2B14	V. Hoyos	Colombian weedy rice				O. sativa	Colombia	Red	Straw	Yes	2015-12-18	4°41'48" N	72°46'54" O	Llanos plains
41	2C15	TGTTAC	2_15	2C15	V. Hoyos	Colombian weedy rice				O. sativa	Colombia	Red	Brown	No	2015-08-05	4°05'45,2" N	73°01'56,6" O	Llanos plains
42	2C16	CAGTTA	2_16	2C16	V. Hoyos	Colombian weedy rice				O. sativa	Colombia	White	Straw	No	2015-12-18	4°41'48" N	72°46'54" O	Llanos plains
43	2C17	GCCTAT	2_17	2C17	V. Hoyos	Colombian weedy rice				O. sativa	Colombia	Red	Straw	No	2015-08-04	3°20'43,32 N	73°36'48" O	Llanos plains
44	2C18	AGTGGC	2_18	2C18	V. Hoyos	Colombian weedy rice				O. sativa	Colombia	Red	Straw	No	2015-12-18	5°3'22" N	72°32'51" O	Llanos plains
45	2C19	TGACCT	2_19	2C19	V. Hoyos	Colombian weedy rice				O. sativa	Colombia	Red	Straw	No	2015-12-18	5°11'10" N	72°25'14" O	Llanos plains
28	2A2	TTGGCA	2_2	2A2	V. Hoyos	Colombian weedy rice				O. sativa	Colombia	Red	Brown	Yes	2015-08-05	4°07'23,4" N	72°58'28,1" O	Llanos plains
46	2C20	TTGCAC	2_20	2C20	V. Hoyos	Colombian weedy rice				O. sativa	Colombia	Red	Straw	No	2015-12-18	4°57'6" N	72°36'53" O	Llanos plains
47	2C21	CTAGCT	2_21	2C21	V. Hoyos	Colombian weedy rice				O. sativa	Colombia	Red	Straw	No	2015-08-04	3°27'41,5 N	73°46'00" O	Llanos plains
48	2C22	AATCGTT	2_22	2C22	V. Hoyos	Colombian weedy rice				O. sativa	Colombia	Red	Straw	No	2015-12-18	4°41'48" N	72°46'54" O	Llanos plains
49	2C23	CTATGGA	2_23	2C23	V. Hoyos	Colombian weedy rice				O. sativa	Colombia	Red	Straw	No	2015-12-18	4°41'48" N	72°46'54" O	Llanos plains
50	2C24	TACGGTA	2_24	2C24	V. Hoyos	Colombian weedy rice				O. sativa	Colombia	Red	Red	No	2015-12-18	4°41'48" N	72°46'54" O	Llanos plains
51	2A25	ACTATGT	2_25	2A25	V. Hoyos	Colombian weedy rice				O. sativa	Colombia	Red	Brown	Yes	2015-08-05	4°06'10,3" N	72°58'26,5" O	Llanos plains
52	2A26	CGTGAAT	2_26	2A26	V. Hoyos	Colombian weedy rice				O. sativa	Colombia	Red	Straw	Yes	2015-12-18	4°57'6" N	72°36'53" O	Llanos plains
53	2A27	TTGCAGA	2_27	2A27	V. Hoyos	Colombian weedy rice				O. sativa	Colombia	Red	Straw	Yes	2015-08-04	3°20'43,32 N	73°36'48" O	Llanos plains
54	2B28	AACTTGT	2_28	2B28	V. Hoyos	Colombian weedy rice				O. sativa	Colombia	White	Straw	Yes	2015-12-18	4°41'48" N	72°46'54" O	Llanos plains
55	2B29	TGACGTA	2_29	2B29	V. Hoyos	Colombian weedy rice				O. sativa	Colombia	Red	Straw	Yes	2015-08-05	4°06'10,3" N	72°58'26,5" O	Llanos plains
29	2A3	CCACGT	2_3	2A3	V. Hoyos	Colombian weedy rice				O. sativa	Colombia	Red	Black	Yes	2015-12-18	4°57'6" N	72°36'53" O	Llanos plains
56	2C30	GCTATAA	2_30	2C30	V. Hoyos	Colombian weedy rice				O. sativa	Colombia	White	Straw	No	2015-12-18	4°41'48" N	72°46'54" O	Llanos plains
57	2C31	ATCGTAT	2_31	2C31	V. Hoyos	Colombian weedy rice				O. sativa	Colombia	Red	Straw	No	2015-08-05	4°07'23,4" N	72°58'28,1" O	Llanos plains
58	2C32	TACTGAT	2_32	2C32	V. Hoyos	Colombian weedy rice				O. sativa	Colombia	Red	Straw	No	2015-08-05	4°05'45,2" N	73°01'56,6" O	Llanos plains
59	2C33	CTTGAGA	2_33	2C33	V. Hoyos	Colombian weedy rice				O. sativa	Colombia	Red	Straw	No	2015-08-04	3°27'44,08 N	73°46'03" O	Llanos plains
60	2C34	TCAAGTT	2_34	2C34	V. Hoyos	Colombian weedy rice				O. sativa	Colombia	Red	Straw	No	2015-08-04	3°20'43,32 N	73°36'48" O	Llanos plains
30	2A4	GATGTC	2_4	2A4	V. Hoyos	Colombian weedy rice				O. sativa	Colombia	Red	Black	Yes	2015-12-18	5°11'10" N	72°25'14" O	Llanos plains
31	2A5	TGTTAC	2_5	2A5	V. Hoyos	Colombian weedy rice				O. sativa	Colombia	Red	Black	Yes	2015-12-18	5°3'22" N	72°32'51" O	Llanos plains
32	2A6	CAGTTA	2_6	2A6	V. Hoyos	Colombian weedy rice				O. sativa	Colombia	White	Straw	Yes	2015-08-04	3°27'44,08 N	73°46'03" O	Llanos plains
33	2A7	GCCTAT	2_7	2A7	V. Hoyos	Colombian weedy rice				O. sativa	Colombia	Red	Straw	Yes	2015-12-18	5°11'10" N	72°25'14" O	Llanos plains
34	2A8	AGTGGC	2_8	2A8	V. Hoyos	Colombian weedy rice				O. sativa	Colombia	Red	Straw	Yes	2015-08-04	3°20'43,32 N	73°36'48" O	Llanos plains
35	2B9	TGACCT	2_9	2B9	V. Hoyos	Colombian weedy rice				O. sativa	Colombia	Red	Brown	Yes	2015-12-18	5°11'10" N	72°25'14" O	Llanos plains
61	3A1	AATCGTT	3_1	3A1	V. Hoyos	Colombian weedy rice				O. sativa	Colombia	Red	Brown	Yes	2015-03-20	9°18'46.91" N	75°53'49.99" O	Bajo Cauca river valley
70	3B10	ATCGTAT	3_10	3B10	V. Hoyos	Colombian weedy rice				O. sativa	Colombia	Red	Black	Yes	2015-03-20	8°50'51 N	75°49'8'' O	Bajo Cauca river valley
71	3B11	TACTGAT	3_11	3B11	V. Hoyos	Colombian weedy rice				O. sativa	Colombia	Red	Black	Yes	2015-03-20	9°17'25.33" N	75°52'59.34" O	Bajo Cauca river valley
72	3B13	CTTGAGA	3_13	3B13	V. Hoyos	Colombian weedy rice				O. sativa	Colombia	White	Straw	Yes	2015-03-20	9°17'25.33" N	75°52'59.34" O	Bajo Cauca river valley
73	3C14	TCAAGTT	3_14	3C14	V. Hoyos	Colombian weedy rice				O. sativa	Colombia	White	Brown	No	2015-03-20	9°18'46.91" N	75°53'49.99" O	Bajo Cauca river valley
74	3C15	GATCATA	3_15	3C15	V. Hoyos	Colombian weedy rice				O. sativa	Colombia	Red	Brown	No	2015-03-20	9°19'5.99" N	75°52'14.73" O	Bajo Cauca river valley
75	3C16	GCATTGA	3_16	3C16	V. Hoyos	Colombian weedy rice				O. sativa	Colombia	Red	Brown	No	2015-03-20	9°19'5.99" N	75°52'14.73" O	Bajo Cauca river valley
76	3C17	CAGGTAT	3_17	3C17	V. Hoyos	Colombian weedy rice				O. sativa	Colombia	Red	Brown	No	2015-03-20	8°48'50 N	75°51'23'' O	Bajo Cauca river valley
77	3C18	TGCAATA	3_18	3C18	V. Hoyos	Colombian weedy rice				O. sativa	Colombia	Red	Black	No	2015-03-20	9°18'25.56" N	75°51'45.03" O	Bajo Cauca river valley
78	3C19	ATATCGT	3_19	3C19	V. Hoyos	Colombian weedy rice				O. sativa	Colombia	Red	Black	No	2015-03-20	9°18'25.56" N	75°51'45.03" O	Bajo Cauca river valley
62	3A2	CTATGGA	3_2	3A2	V. Hoyos	Colombian weedy rice				O. sativa	Colombia	Red	Brown	Yes	2015-03-20	9°17'29.76" N	75°52'46.27" O	Bajo Cauca river valley
79	3C20	AGTCTAT	3_20	3C20	V. Hoyos	Colombian weedy rice				O. sativa	Colombia	Red	Black	No	2015-03-20	8°48'50 N	75°51'23'' O	Bajo Cauca river valley
80	3C21	GTCTGAA	3_21	3C21	V. Hoyos	Colombian weedy rice				O. sativa	Colombia	White	Straw	No	2015-03-20	8°50'54 N	75°49'15'' O	Bajo Cauca river valley
81	3C22	ATCAGTT	3_22	3C22	V. Hoyos	Colombian weedy rice				O. sativa	Colombia	Red	Straw	No	2015-03-20	9°18'25.56" N	75°51'45.03" O	Bajo Cauca river valley
82	3C23	CAGTTGA	3_23	3C23	V. Hoyos	Colombian weedy rice				O. sativa	Colombia	Red	Straw	No	2015-03-20	9°19'5.99" N	75°52'14.73" O	Bajo Cauca river valley
83	3C24	TGTGCAA	3_24	3C24	V. Hoyos	Colombian weedy rice				O. sativa	Colombia	Red	Straw	No	2015-03-20	9°18'46.91" N	75°53'49.99" O	Bajo Cauca river valley
84	3C25	CGACAGT	3_25	3C25	V. Hoyos	Colombian weedy rice				O. sativa	Colombia	Red	Straw	No	2015-03-20	9°17'25.33" N	75°52'59.34" O	Bajo Cauca river valley
85	3A26	ACGTGTA	3_26	3A26	V. Hoyos	Colombian weedy rice				O. sativa	Colombia	Red	Brown	Yes	2015-03-20	9°17'25.33" N	75°52'59.34" O	Bajo Cauca river valley
86	3B27	GATGCAT	3_27	3B27	V. Hoyos	Colombian weedy rice				O. sativa	Colombia	Red	Brown	Yes	2015-03-20	9°17'25.33" N	75°52'59.34" O	Bajo Cauca river valley
87	3C29	CTAATGT	3_29	3C29	V. Hoyos	Colombian weedy rice				O. sativa	Colombia	White	Straw	No	2015-03-20	9°17'25.33" N	75°52'59.34" O	Bajo Cauca river valley
63	3A3	TACGGTA	3_3	3A3	V. Hoyos	Colombian weedy rice				O. sativa	Colombia	White	Black	Yes	2015-03-20	8°50'54 N	75°49'15'' O	Bajo Cauca river valley
88	3C30	GTCGATA	3_30	3C30	V. Hoyos	Colombian weedy rice				O. sativa	Colombia	White	Straw	No	2015-03-20	8°50'54 N	75°49'15'' O	Bajo Cauca river valley
64	3A4	ACTATGT	3_4	3A4	V. Hoyos	Colombian weedy rice				O. sativa	Colombia	Red	Black	Yes	2015-03-20	8°50'51 N	75°49'8'' O	Bajo Cauca river valley
65	3A5	CGTGAAT	3_5	3A5	V. Hoyos	Colombian weedy rice				O. sativa	Colombia	White	Straw	Yes	2015-03-20	9°18'25.56" N	75°51'45.03" O	Bajo Cauca river valley
66	3A6	TTGCAGA	3_6	3A6	V. Hoyos	Colombian weedy rice				O. sativa	Colombia	Red	Straw	Yes	2015-03-20	8°50'51 N	75°49'8'' O	Bajo Cauca river valley
67	3A7	AACTTGT	3_7	3A7	V. Hoyos	Colombian weedy rice				O. sativa	Colombia	Red	Straw	Yes	2015-03-20	8°50'51 N	75°49'8'' O	Bajo Cauca river valley
68	3B8	TGACGTA	3_8	3B8	V. Hoyos	Colombian weedy rice				O. sativa	Colombia	White	Brown	Yes	2015-03-20	9°18'25.56" N	75°51'45.03" O	Bajo Cauca river valley
69	3B9	GCTATAA	3_9	3B9	V. Hoyos	Colombian weedy rice				O. sativa	Colombia	Red	Brown	Yes	2015-03-20	8°48'50 N	75°51'23'' O	Bajo Cauca river valley
97	4B10	CAGTTGA	4_10	4B10	V. Hoyos	Colombian weedy rice				O. sativa	Colombia	Red	Straw	Yes	2015-03-05	10°53'52'' N	72°50'57'' O	North coast
98	4C11	TGTGCAA	4_11	4C11	V. Hoyos	Colombian weedy rice				O. sativa	Colombia	Red	Brown	No	2015-03-06	10°37'46'' N	73°7'52'' O	North coast
99	4C12	CGACAGT	4_12	4C12	V. Hoyos	Colombian weedy rice				O. sativa	Colombia	Red	Black	No	2015-03-05	10°54'59'' N	72°51'21'' O	North coast
100	4C13	ACGTGTA	4_13	4C13	V. Hoyos	Colombian weedy rice				O. sativa	Colombia	White	Straw	No	2015-03-06	10°37'46'' N	73°7'52'' O	North coast
101	4C14	GATGCAT	4_14	4C14	V. Hoyos	Colombian weedy rice				O. sativa	Colombia	Red	Straw	No	2015-03-05	10°54'59'' N	72°51'21'' O	North coast
102	4C15	CTAATGT	4_15	4C15	V. Hoyos	Colombian weedy rice				O. sativa	Colombia	Red	Straw	No	2015-03-06	10°37'53'' N	73°8'19'' O	North coast
103	4C16	GTCGATA	4_16	4C16	V. Hoyos	Colombian weedy rice				O. sativa	Colombia	Red	Straw	No	2015-03-06	10°37'36'' N	73°7'43'' O	North coast
104	4C17	TATACGT	4_17	4C17	V. Hoyos	Colombian weedy rice				O. sativa	Colombia	Red	Straw	No	2015-03-05	10°54'59'' N	72°51'21'' O	North coast
105	4C18	GCGTAAT	4_18	4C18	V. Hoyos	Colombian weedy rice				O. sativa	Colombia	Red	Straw	No	2015-03-06	10°37'46'' N	73°7'52'' O	North coast
106	4A19	AGCGTTA	4_19	4A19	V. Hoyos	Colombian weedy rice				O. sativa	Colombia	Red	Brown	Yes	2015-03-05	10°54'59'' N	72°51'21'' O	North coast
89	4A2	GATCATA	4_2	4A2	V. Hoyos	Colombian weedy rice				O. sativa	Colombia	Red	Brown	Yes	2015-03-06	10°37'36'' N	73°7'43'' O	North coast
107	4A20	ATCCGGA	4_20	4A20	V. Hoyos	Colombian weedy rice				O. sativa	Colombia	Red	Black	Yes	2015-03-05	10°54'7'' N	72°51'9'' O	North coast
108	4A21	TCAGTAT	4_21	4A21	V. Hoyos	Colombian weedy rice				O. sativa	Colombia	Red	Straw	Yes	2015-03-06	10°38'50'' N	73°8'38'' O	North coast
109	4B23	CAATGTT	4_23	4B23	V. Hoyos	Colombian weedy rice				O. sativa	Colombia	Red	Straw	Yes	2015-03-06	10°37'43'' N	73°7'26'' O	North coast
110	4C24	GTTACGA	4_24	4C24	V. Hoyos	Colombian weedy rice				O. sativa	Colombia	White	Straw	No	2015-03-05	10°54'7'' N	72°51'9'' O	North coast
111	4C25	TGCATAT	4_25	4C25	V. Hoyos	Colombian weedy rice				O. sativa	Colombia	Red	Straw	No	2015-03-06	10°38'26'' N	73°8'34'' O	North coast
112	4C26	CAAGAAGT	4_26	4C26	V. Hoyos	Colombian weedy rice				O. sativa	Colombia	Red	Straw	No	2015-03-06	10°37'36'' N	73°7'43'' O	North coast
113	4C27	GTCATGGT	4_27	4C27	V. Hoyos	Colombian weedy rice				O. sativa	Colombia	Red	Straw	No	2015-03-06	10°37'46'' N	73°7'52'' O	North coast
114	4C28	AACAGTGA	4_28	4C28	V. Hoyos	Colombian weedy rice				O. sativa	Colombia	Red	Straw	No	2015-03-06	10°37'53'' N	73°8'19'' O	North coast
90	4A3	GCATTGA	4_3	4A3	V. Hoyos	Colombian weedy rice				O. sativa	Colombia	Red	Black	Yes	2015-03-05	10°53'52'' N	72°50'57'' O	North coast
91	4A4	CAGGTAT	4_4	4A4	V. Hoyos	Colombian weedy rice				O. sativa	Colombia	White	Black	Yes	2015-03-06	10°38'50'' N	73°8'38'' O	North coast
92	4A5	TGCAATA	4_5	4A5	V. Hoyos	Colombian weedy rice				O. sativa	Colombia	Red	Straw	Yes	2015-03-05	10°54'59'' N	72°51'21'' O	North coast
93	4B6	ATATCGT	4_6	4B6	V. Hoyos	Colombian weedy rice				O. sativa	Colombia	Red	Brown	Yes	2015-03-06	10°38'26'' N	73°8'34'' O	North coast
94	4B7	AGTCTAT	4_7	4B7	V. Hoyos	Colombian weedy rice				O. sativa	Colombia	Red	Black	Yes	2015-03-05	10°53'57'' N	72°51'10'' O	North coast
95	4B8	GTCTGAA	4_8	4B8	V. Hoyos	Colombian weedy rice				O. sativa	Colombia	White	Straw	Yes	2015-03-06	10°37'43'' N	73°7'26'' O	North coast
96	4B9	ATCAGTT	4_9	4B9	V. Hoyos	Colombian weedy rice				O. sativa	Colombia	Red	Straw	Yes	2015-03-06	10°38'50'' N	73°8'38'' O	North coast
115	5A1	TATACGT	5_1	5A1	V. Hoyos	Colombian weedy rice				O. sativa	Colombia	Red	Brown	Yes	2015-11-19	7°56'28" N	72°36'3" O	Santanderes
124	5B11	AACAGTGA	5_11	5B11	V. Hoyos	Colombian weedy rice				O. sativa	Colombia	Red	Black	Yes	2015-11-18	8°11'22" N	72°30'42" O	Santanderes
125	5B12	GTGCAAGA	5_12	5B12	V. Hoyos	Colombian weedy rice				O. sativa	Colombia	White	Straw	Yes	2015-11-19	8°7'19" N	72°34'39" O	Santanderes
126	5B13	CAATAGGA	5_13	5B13	V. Hoyos	Colombian weedy rice				O. sativa	Colombia	Red	Straw	Yes	2015-11-18	8°15'19" N	72°29'16" O	Santanderes
127	5B14	TGCAGTGT	5_14	5B14	V. Hoyos	Colombian weedy rice				O. sativa	Colombia	Red	Straw	Yes	2015-11-18	8°15'19" N	72°29'16" O	Santanderes
128	5B15	AGGCTAGA	5_15	5B15	V. Hoyos	Colombian weedy rice				O. sativa	Colombia	Red	Straw	Yes	2015-11-19	8°8'53" N	72°34'1" O	Santanderes
129	5C16	CTAGTGGT	5_16	5C16	V. Hoyos	Colombian weedy rice				O. sativa	Colombia	Red	Brown	No	2015-11-19	7°56'28" N	72°36'3" O	Santanderes
130	5C17	GTGCAAGA	5_17	5C17	V. Hoyos	Colombian weedy rice				O. sativa	Colombia	Red	Brown	No	2015-11-18	8°11'22" N	72°30'42" O	Santanderes
131	5C18	CAATAGGA	5_18	5C18	V. Hoyos	Colombian weedy rice				O. sativa	Colombia	Red	Straw	No	2015-11-18	8°12'59" N	72°28'19" O	Santanderes
132	5C19	TGCAGTGT	5_19	5C19	V. Hoyos	Colombian weedy rice				O. sativa	Colombia	Red	Straw	No	2015-11-19	8°8'12" N	72°33'44" O	Santanderes
116	5A2	GCGTAAT	5_2	5A2	V. Hoyos	Colombian weedy rice				O. sativa	Colombia	Red	Brown	Yes	2015-11-18	8°12'19" N	72°29'16" O	Santanderes
133	5C20	AGGCTAGA	5_20	5C20	V. Hoyos	Colombian weedy rice				O. sativa	Colombia	Red	Straw	No	2015-11-19	7°56'28" N	72°36'3" O	Santanderes
134	5C21	CTAGTGGT	5_21	5C21	V. Hoyos	Colombian weedy rice				O. sativa	Colombia	Red	Straw	No	2015-11-19	7°56'28" N	72°36'3" O	Santanderes
135	5A23	GCTAGTGT	5_23	5A23	V. Hoyos	Colombian weedy rice				O. sativa	Colombia	Red	Straw	Yes	2015-11-18	8°15'19" N	72°29'16" O	Santanderes
136	5B24	AGTTGGCA	5_24	5B24	V. Hoyos	Colombian weedy rice				O. sativa	Colombia	Red	Black	Yes	2015-11-18	8°12'59" N	72°28'19" O	Santanderes
137	5B25	TCGCAAGT	5_25	5B25	V. Hoyos	Colombian weedy rice				O. sativa	Colombia	Red	Straw	Yes	2015-11-19	7°56'28" N	72°36'3" O	Santanderes
138	5C26	CGATGTGT	5_26	5C26	V. Hoyos	Colombian weedy rice				O. sativa	Colombia	Red	Brown	No	2015-11-19	8°8'12" N	72°33'44" O	Santanderes
139	5C27	AACGTAGA	5_27	5C27	V. Hoyos	Colombian weedy rice				O. sativa	Colombia	Red	Straw	No	2015-11-19	8°7'19" N	72°34'39" O	Santanderes
140	5C28	CTCACGGA	5_28	5C28	V. Hoyos	Colombian weedy rice				O. sativa	Colombia	Red	Straw	No	2015-11-19	8°8'12" N	72°33'44" O	Santanderes
117	5A3	AGCGTTA	5_3	5A3	V. Hoyos	Colombian weedy rice				O. sativa	Colombia	Red	Brown	Yes	2015-11-19	7°56'28" N	72°36'3" O	Santanderes
118	5A4	ATCCGGA	5_4	5A4	V. Hoyos	Colombian weedy rice				O. sativa	Colombia	Red	Black	Yes	2015-11-18	8°11'22" N	72°30'42" O	Santanderes
119	5A5	TCAGTAT	5_5	5A5	V. Hoyos	Colombian weedy rice				O. sativa	Colombia	White	Straw	Yes	2015-11-19	7°56'28" N	72°36'3" O	Santanderes
120	5A6	GTTACGA	5_6	5A6	V. Hoyos	Colombian weedy rice				O. sativa	Colombia	Red	Straw	Yes	2015-11-19	8°8'53" N	72°34'1" O	Santanderes
121	5A7	TGCATAT	5_7	5A7	V. Hoyos	Colombian weedy rice				O. sativa	Colombia	Red	Straw	Yes	2015-11-18	8°15'19" N	72°29'16" O	Santanderes
122	5A8	CAAGAAGT	5_8	5A8	V. Hoyos	Colombian weedy rice				O. sativa	Colombia	Red	Straw	Yes	2015-11-18	8°11'22" N	72°30'42" O	Santanderes
123	5B9	GTCATGGT	5_9	5B9	V. Hoyos	Colombian weedy rice				O. sativa	Colombia	Red	Brown	Yes	2015-11-18	8°11'22" N	72°30'42" O	Santanderes
584	IRGC_1107	TTCCTGGA	1107	IRGC_1107	IRRI	Cultivars	temperate japonica	japonica	NA	O. sativa	China	NA	NA	NA
575		TCGAAGA	5803	5803	IRGC	Cultivars	indica			O. sativa	Thailand
576		TATCGGGA	16428	16428	IRGC	Cultivars	tropical japonica			O. sativa	Indonesia
527		CATAAGT	16657	16657	IRGC	Cultivars	japonica			O. sativa	Indonesia
528	IRGC_27016	CCATGGGT	27016	IRGC_27016	IRGC	Cultivars	japonica	japonica	NA	O. sativa	Indonesia	Red	Straw	Yes
577		ACAAA	40748	40748	IRRI	Cultivars	japonica			O. sativa	Vietnam
529	IRGC_52696	GCGT	52696	IRGC_52696	IRGC	Cultivars	japonica	aus	NA	O. sativa	Malaysia	Red	Straw	No
530		GTAA	54287	54287	IRGC	Cultivars	japonica			O. sativa	Indonesia
531		CTTGCTT	62151	62151	IRGC	Cultivars	indica			O. sativa	Thailand
532		AGTGGA	64519	64519	IRGC	Cultivars	indica			O. sativa	Thailand
533	IRGC_64598	CATCT	64598	IRGC_64598	IRGC	Cultivars	japonica	admixed cultivar	NA	O. sativa	Thailand	Red	Br	Yes
534		CGCGGT	66069	66069	IRGC	Cultivars	indica			O. sativa	Thailand
535		CGCTGAT	66158	66158	IRGC	Cultivars	indica			O. sativa	Thailand
536		CGCGGAGA	71333	71333	IRGC	Cultivars	indica			O. sativa	Thailand
537		TGCGA	71389	71389	IRGC	Cultivars	indica			O. sativa	Thailand
538		GGTTGT	71481	71481	BK Song	Cultivars	japonica			O. sativa	Malaysia
539		ATGAAAC	71482	71482	BK Song	Cultivars	japonica			O. sativa	Malaysia
540		TAGGCCAT	71483	71483	BK Song	Cultivars	indica			O. sativa	Malaysia
541		CCTAC	71498	71498	BK Song	Cultivars	indica			O. sativa	Malaysia
542		CTATTA	71500	71500	BK Song	Cultivars	japonica			O. sativa	Malaysia
543		CGGTAGA	71521	71521	BK Song	Cultivars	japonica			O. sativa	Malaysia
544		CGTGTGGT	71547	71547	BK Song	Cultivars	indica			O. sativa	Malaysia
545		CGAT	71550	71550	BK Song	Cultivars	japonica			O. sativa	Malaysia
546		CCAGCT	71563	71563	BK Song	Cultivars	japonica			O. sativa	Malaysia
547		AAAAGTT	71564	71564	BK Song	Cultivars	indica			O. sativa	Malaysia
548		TGCAAGGA	71586	71586	BK Song	Cultivars	japonica			O. sativa	Malaysia
549		GAGGA	71615	71615	BK Song	Cultivars	japonica			O. sativa	Malaysia
550		GCCAGT	71634	71634	BK Song	Cultivars	japonica			O. sativa	Malaysia
551		CTACGGA	71653	71653	BK Song	Cultivars	indica			O. sativa	Malaysia
552		GCTGTGGA	71655	71655	BK Song	Cultivars	indica			O. sativa	Malaysia
553		CGCTT	73222	73222	IRGC	Cultivars	indica			O. sativa	Vietnam
554		TTCAGA	77579	77579	IRGC	Cultivars	japonica			O. sativa	Indonesia
555		GAATTCA	78592	78592	BK Song	Cultivars	japonica			O. sativa	Malaysia
556		TGGTACGT	78594	78594	BK Song	Cultivars	japonica			O. sativa	Malaysia
557		GGAAC	78597	78597	BK Song	Cultivars	japonica			O. sativa	Malaysia
558		GGAAGA	78599	78599	BK Song	Cultivars	japonica			O. sativa	Malaysia
559		GCGGAAT	79154	79154	IRGC	Cultivars	indica			O. sativa	Cambodia
560		GGATTGGT	79552	79552	IRGC	Cultivars	japonica			O. sativa	Vietnam
561		TCACC	79803	79803	BK Song	Cultivars	japonica			O. sativa	Malaysia
562		TAGGAA	79805	79805	BK Song	Cultivars	japonica			O. sativa	Malaysia
563		GAACTTC	79817	79817	BK Song	Cultivars	japonica			O. sativa	Malaysia
564		TCTCAGTC	79820	79820	BK Song	Cultivars	japonica			O. sativa	Malaysia
565		GTCAA	79821	79821	BK Song	Cultivars	japonica			O. sativa	Malaysia
566		GTACTT	79829	79829	BK Song	Cultivars	japonica			O. sativa	Malaysia
567		TAGCGGA	82687	82687	BK Song	Cultivars	japonica			O. sativa	Malaysia
568		GTGAGGGT	82691	82691	BK Song	Cultivars	japonica			O. sativa	Malaysia
569		CTAGC	83850	83850	BK Song	Cultivars	japonica			O. sativa	Malaysia
570		GCTCTA	88001	88001	IRGC	Cultivars	indica			O. sativa	Cambodia
571		GGACCTA	90675	90675	IRGC	Cultivars	indica			O. sativa	Vietnam
572	IRGC_90705	CCGGATAT	90705	IRGC_90705	IRGC	Cultivars	japonica	indica	NA	O. sativa	Vietnam	Red	Straw	NA
573		TAATA	109634	109634	IRGC	Cultivars	indica			O. sativa	Cambodia
574		GTTGAA	115190	115190	IRGC	Cultivars	japonica			O. sativa	Cambodia
256	sar34	TGCA	GSOR_301011	GSOR_301011	USDA-ARS	Cultivars	aromatic	japonica	NA	O. sativa	Pakistan	White	Straw	Yes
257	sin11	ACTA	GSOR_301069	GSOR_301069	USDA-ARS	Cultivars	indica	indica	NA	O. sativa	India	White	Straw	No
258	sin12	CAGA	GSOR_301070	GSOR_301070	USDA-ARS	Cultivars	indica	indica	NA	O. sativa	India	White	Straw	No
259	ste06	AACT	GSOR_301095	GSOR_301095	USDA-ARS	Cultivars	temperate japonica	japonica	NA	O. sativa	Afghanistan	White	Straw	No
260	sau49	GCGT	GSOR_301097	GSOR_301097	USDA-ARS	Cultivars	aus	admixed cultivar	NA	O. sativa	Iran	White	Straw	No
261	sin02-2	TGCGA	GSOR_301123	GSOR_301123	USDA-ARS	Cultivars	indica	indica	NA	O. sativa	Sri Lanka	White	Straw	No
262	sau50	CGAT	GSOR_301144	GSOR_301144	USDA-ARS	Cultivars	aus	aus	NA	O. sativa	India	NA	NA	NA
263	sau51	CGCTT	GSOR_301169	GSOR_301169	USDA-ARS	Cultivars	aus	admixed cultivar	NA	O. sativa	India	White	Straw	No
264	sin14	TCACC	GSOR_301199	GSOR_301199	USDA-ARS	Cultivars	indica	indica	NA	O. sativa	India	White	Straw	No
265	sau53	CTAGC	GSOR_301201	GSOR_301201	USDA-ARS	Cultivars	aus	aus	NA	O. sativa	Sri Lanka	White	Straw	No
266	sau54	ACAAA	GSOR_301251	GSOR_301251	USDA-ARS	Cultivars	aus	aus	NA	O. sativa	Iraq	Red	Straw	Yes
267	sau55	TTCTC	GSOR_301252	GSOR_301252	USDA-ARS	Cultivars	aus	aus	NA	O. sativa	Iraq	White	Straw	No
268	sin15	AGCCC	GSOR_301274	GSOR_301274	USDA-ARS	Cultivars	aus	indica	NA	O. sativa	Nepal	White	Straw	No
269	sin16	GTATT	GSOR_301288	GSOR_301288	USDA-ARS	Cultivars	indica	indica	NA	O. sativa	Sri Lanka	Red	Straw	No
270	sin17	CTGTA	GSOR_301303	GSOR_301303	USDA-ARS	Cultivars	indica	indica	NA	O. sativa	Bangladesh	White	Straw	No
255	sau57	CTCC	GSOR_301304	GSOR_301304	USDA-ARS	Cultivars	aus	aus	NA	O. sativa	Bangladesh	White	Straw	No
271	sin18	ACCGT	GSOR_301305	GSOR_301305	USDA-ARS	Cultivars	indica	indica	NA	O. sativa	Myanmar	Red	Straw	No
272	sau63	GTAA	GSOR_301312	GSOR_301312	USDA-ARS	Cultivars	aus	aus	NA	O. sativa	Bangladesh	White	Straw	No
273	sau64	GGTTGT	GSOR_301313	GSOR_301313	USDA-ARS	Cultivars	aus	aus	NA	O. sativa	Bangladesh	White	Straw	No
274	sin19	CCAGCT	GSOR_301315	GSOR_301315	USDA-ARS	Cultivars	indica	indica	NA	O. sativa	Myanmar	White	Straw	No
275	sau66	TTCAGA	GSOR_301316	GSOR_301316	USDA-ARS	Cultivars	aus	aus	NA	O. sativa	Bangladesh	White	Straw	No
276	sau67	TAGGAA	GSOR_301317	GSOR_301317	USDA-ARS	Cultivars	aus	aus	NA	O. sativa	Bangladesh	Red	Black	No
277	sau68	GCTCTA	GSOR_301318	GSOR_301318	USDA-ARS	Cultivars	aus	aus	NA	O. sativa	Bangladesh	Red	Straw	Yes
278	sau69	CCACAA	GSOR_301319	GSOR_301319	USDA-ARS	Cultivars	aus	aus	NA	O. sativa	Bangladesh	Red	Straw	No
279	sau70	GCTTA	GSOR_301326	GSOR_301326	USDA-ARS	Cultivars	aus	aus	NA	O. sativa	Myanmar	Red	Straw	No
281	ste07	GAGATA	GSOR_301328	GSOR_301328	USDA-ARS	Cultivars	temperate japonica	japonica	NA	O. sativa	Myanmar	White	Straw	No
282	sin21	ATGCCT	GSOR_301329	GSOR_301329	USDA-ARS	Cultivars	indica	indica	NA	O. sativa	Myanmar	White	Straw	No
283	sau71	TATTTTT	GSOR_301331	GSOR_301331	USDA-ARS	Cultivars	aus	aus	NA	O. sativa	Afghanistan	White	Straw	No
284	sau72	CTTGCTT	GSOR_301335	GSOR_301335	USDA-ARS	Cultivars	aus	aus	NA	O. sativa	Bangladesh	Red	Straw	No
285	sau73	ATGAAAC	GSOR_301336	GSOR_301336	USDA-ARS	Cultivars	aus	aus	NA	O. sativa	Bangladesh	White	Straw	No
286	sau74	AAAAGTT	GSOR_301341	GSOR_301341	USDA-ARS	Cultivars	aus	aus	NA	O. sativa	India	White	Straw	No
287	sin22	GAATTCA	GSOR_301342	GSOR_301342	USDA-ARS	Cultivars	indica	indica	NA	O. sativa	India	White	Straw	No
288	ste08	GAACTTC	GSOR_301343	GSOR_301343	USDA-ARS	Cultivars	temperate japonica	japonica	NA	O. sativa	India	White	Straw	No
289	sin23	GGACCTA	GSOR_301344	GSOR_301344	USDA-ARS	Cultivars	indica	indica	NA	O. sativa	India	White	Straw	No
290	sau75	GTCGATT	GSOR_301345	GSOR_301345	USDA-ARS	Cultivars	aus	admixed cultivar	NA	O. sativa	India	Red	Straw	No
291	sau76	AACGCCT	GSOR_301356	GSOR_301356	USDA-ARS	Cultivars	aus	aus	NA	O. sativa	Pakistan	White	Straw	No
292	sau77	AATATGC	GSOR_301357	GSOR_301357	USDA-ARS	Cultivars	aus	aus	NA	O. sativa	Pakistan	White	Straw	No
293	sau79	ACGACTAC	GSOR_301359	GSOR_301359	USDA-ARS	Cultivars	aus	admixed cultivar	NA	O. sativa	Pakistan	White	Straw	No
294	sau80	GGTGT	GSOR_301363	GSOR_301363	USDA-ARS	Cultivars	aus	aus	NA	O. sativa	Sri Lanka	Red	Black	No
295	sin24	TAGCATGC	GSOR_301382	GSOR_301382	USDA-ARS	Cultivars	indica	indica	NA	O. sativa	Bangladesh	White	Straw	No
296	sar38	AGTGGA	GSOR_301390	GSOR_301390	USDA-ARS	Cultivars	aromatic	japonica	NA	O. sativa	India	White	Straw	No
297	sin25	TAGGCCAT	GSOR_312012	GSOR_312012	USDA-ARS	Cultivars	indica	indica	NA	O. sativa	India	White	Straw	No
298	sin26	TGCAAGGA	GSOR_312016	GSOR_312016	USDA-ARS	Cultivars	indica	admixed cultivar	NA	O. sativa	Bangladesh	Red	Straw	No
299	sau43	TGGTACGT	GSOR_312017	GSOR_312017	USDA-ARS	Cultivars	aus	aus	NA	O. sativa	India	White	Straw	No
320	sin39	CGCGGT	IRGC_109364	IRGC_109364	IRRI	Cultivars	indica	admixed cultivar	NA	O. sativa	Nepal	Red	Black	No
280	sin41	CTTCCA	IRGC_110311	IRGC_110311	IRRI	Cultivars	indica	admixed cultivar	NA	O. sativa	Nepal	White	Straw	No
300	sin27	TCTCAGTC	IRGC_16163	IRGC_16163	IRRI	Cultivars	indica	japonica	NA	O. sativa	Nepal	White	Straw	No
301	sin28	CCGGATAT	IRGC_61895	IRGC_61895	IRRI	Cultivars	indica	japonica	NA	O. sativa	Nepal	White	Straw	No
302	sin30	CGCCTTAT	IRGC_61899	IRGC_61899	IRRI	Cultivars	indica	indica	NA	O. sativa	Nepal	Red	Black	No
303	sin31	AGGC	IRGC_61902	IRGC_61902	IRRI	Cultivars	indica	indica	NA	O. sativa	Nepal	White	Black	No
304	sin33	GATC	IRGC_61923	IRGC_61923	IRRI	Cultivars	indica	japonica	NA	O. sativa	Nepal	White	Straw	No
308	sin34	CATCT	IRGC_83301	IRGC_83301	IRRI	Cultivars	indica	indica	NA	O. sativa	Nepal	White	Black	No
309	sin36	CCTAC	IRGC_83344	IRGC_83344	IRRI	Cultivars	indica	admixed cultivar	NA	O. sativa	Nepal	White	Straw	No
322	sau81	GCCAGT	IRRI_32399	IRGC_32399	IRRI	Cultivars	aus	japonica	NA	O. sativa	Bhutan	Red	Black	Yes
383	ste09	GAACTTC	IRRI_33888	IRGC_33888	IRRI	Cultivars	temperate japonica	japonica	NA	O. sativa	Myanmar	White	Straw	Yes
384	sin43	GGACCTA	IRRI_45011	IRGC_45011	IRRI	Cultivars	indica	indica	NA	O. sativa	India/Bangladesh	White	Straw	No
385	ste10	GTCGATT	IRRI_58286	IRGC_58286	IRRI	Cultivars	temperate japonica	japonica	NA	O. sativa	Afghanistan	White	Straw	No
321	sin42	CTATTA	IRRI_6663	IRGC_6663	IRRI	Cultivars	indica	indica	NA	O. sativa	India	Red	Black	No
411		TCACC	MUSC218	MUSC218	BK Song	Cultivars	indica			O. sativa	Malaysia
423		TAGGAA	MUSC219	MUSC219	BK Song	Cultivars	indica			O. sativa	Malaysia
434		GAACTTC	MUSC220	MUSC220	BK Song	Cultivars	indica			O. sativa	Malaysia
446		TCTCAGTC	MUSC221	MUSC221	BK Song	Cultivars	indica			O. sativa	Malaysia
388	sar01	ACGACTAC	sar01	IRGC_42469	IRRI	Cultivars	aromatic	japonica	NA	O. sativa	India	White	Straw	No
389	sar02	GGTGT	sar02	IRGC_12880	IRRI	Cultivars	aromatic	japonica	NA	O. sativa	Iran	White	Straw	No
390	sar03	TAGCATGC	sar03	IRGC_5857	IRRI	Cultivars	aromatic	japonica	NA	O. sativa	Bangladesh	White	Straw	Yes
391	sau01	AGTGGA	sau01	USDA-NPGS HO1195*	USDA-ARS	Cultivars	aus	aus	NA	O. sativa	India	Red	Straw	Yes
392	sau02	TAGGCCAT	sau02	IRGC_6307	IRRI	Cultivars	aus	aus	NA	O. sativa	India	White	Straw	No
393	sau03	TGCAAGGA	sau03	IRGC_8839	IRRI	Cultivars	aus	aus	NA	O. sativa	Bangladesh	Red	Black	Yes
394	sau04	TGGTACGT	sau04	IRGC_45195	IRRI	Cultivars	aus	aus	NA	O. sativa	India	Red	Straw	Yes
395	sau07	TCTCAGTC	sau07	IRGC_29016	IRRI	Cultivars	aus	aus	NA	O. sativa	Bangladesh	Red	Straw	No
396	sin02-1	CCGGATAT	sin02	IRGC_8952	IRRI	Cultivars	indica	indica	NA	O. sativa	Sri Lanka	White	Black	No
397	sin03	CGCCTTAT	sin03	IRGC_46202	IRRI	Cultivars	indica	indica	NA	O. sativa	India	White	Straw	No
398	sin04	AGGC	sin04	IRGC_27513	IRRI	Cultivars	indica	indica	NA	O. sativa	Bangladesh	White	Straw	No
399	sin09	GATC	sin9	USDA (PI 279131)	USDA-ARS	Cultivars	indica	indica	NA	O. sativa	Taiwan	White	Straw	No
400	str04	TCAC	str04	IRGC_25901	IRRI	Cultivars	tropical japonica	japonica	NA	O. sativa	Bangladesh	White	Straw	No
401	str10	AGGAT	str10	IRGC_38698	IRRI	Cultivars	tropical japonica	japonica	NA	O. sativa	Pakistan	White	Black	Yes
217		AAAAGTT	90734			NE Asian weedy rice				O. sativa	Korean
215		CGAT	90740			NE Asian weedy rice				O. sativa	Korean
218		TGCAAGGA	90752			NE Asian weedy rice				O. sativa	Korean
219		GAGGA	90754			NE Asian weedy rice				O. sativa	Korean
230		GGATTGGT	90785			NE Asian weedy rice				O. sativa	Korean
220		GCCAGT	90818			NE Asian weedy rice				O. sativa	Korean
221		CTACGGA	90819			NE Asian weedy rice				O. sativa	Korean
222		GCTGTGGA	90822			NE Asian weedy rice				O. sativa	Korean
223		CGCTT	90835			NE Asian weedy rice				O. sativa	Korean
224		TTCAGA	112801			NE Asian weedy rice				O. sativa	Korean
225		GAATTCA	112821			NE Asian weedy rice				O. sativa	Korean
226		TGGTACGT	112832			NE Asian weedy rice				O. sativa	Korean
227		GGAAC	113866			NE Asian weedy rice				O. sativa	Korean
228		GGAAGA	115298			NE Asian weedy rice				O. sativa	Korean
216		CCAGCT	115306			NE Asian weedy rice				O. sativa	Korean
231		TCACC	115580			NE Asian weedy rice				O. sativa	Korean
232		TAGGAA	117123			NE Asian weedy rice				O. sativa	Korean
229		GCGGAAT	117124			NE Asian weedy rice				O. sativa	Korean
578	omd01	CCACAA	101148	IRGC_101148	IRRI	Outgroup		Outgroup	NA	O. meridionalis	Australia	Red	Black	Yes
579	obr01	GTCGATT	104081	IRGC_104081	IRRI	Outgroup		Outgroup	NA	O. barthii	Nigeria	Red	Black	Yes
580	obr03	CGCCTTAT	104119	IRGC_104119	IRRI	Outgroup		Outgroup	NA	O. barthii	Chad	Red	Black	Yes
314	omd02	TACAT	IRGC_93261	IRGC_93261	IRRI	Outgroup		Outgroup	NA	O. meridionalis	Indonesia	Red	Black	Yes
254		TTCCTGGA	BG17			SE Asian weedy rice				O. sativa	Malaysia
249		GTCGATT	BG20			SE Asian weedy rice				O. sativa	Malaysia
250		CGCCTTAT	BG22			SE Asian weedy rice				O. sativa	Malaysia
233		GAACTTC	KS02			SE Asian weedy rice				O. sativa	Malaysia
234		TCTCAGTC	KS05			SE Asian weedy rice				O. sativa	Malaysia
247		ACAAA	MG04			SE Asian weedy rice				O. sativa	Malaysia
248		CCACAA	MG06			SE Asian weedy rice				O. sativa	Malaysia
253		TCTGTGA	MG20			SE Asian weedy rice				O. sativa	Malaysia
241		GGACCTA	MK09			SE Asian weedy rice				O. sativa	Malaysia
242		CCGGATAT	MK10			SE Asian weedy rice				O. sativa	Malaysia
243		TAATA	MS15			SE Asian weedy rice				O. sativa	Malaysia
244		GTTGAA	MS18			SE Asian weedy rice				O. sativa	Malaysia
462		ACCTAA	MUSC001	MUSC001	BK Song	SE Asian weedy rice				O. sativa	Malaysia
474		ACGTGTT	MUSC007	MUSC007	BK Song	SE Asian weedy rice				O. sativa	Malaysia
486		AACCGAGA	MUSC012	MUSC012	BK Song	SE Asian weedy rice				O. sativa	Malaysia
404		ACTA	MUSC017	MUSC017	BK Song	SE Asian weedy rice				O. sativa	Malaysia
416		GTATT	MUSC023	MUSC023	BK Song	SE Asian weedy rice				O. sativa	Malaysia
427		GAGATA	MUSC026	MUSC026	BK Song	SE Asian weedy rice				O. sativa	Malaysia
439		ACGACTAC	MUSC032	MUSC032	BK Song	SE Asian weedy rice				O. sativa	Malaysia
451		TCAC	MUSC038	MUSC038	BK Song	SE Asian weedy rice				O. sativa	Malaysia
463		ATATGT	MUSC043	MUSC043	BK Song	SE Asian weedy rice				O. sativa	Malaysia
475		ATTAATT	MUSC052	MUSC052	BK Song	SE Asian weedy rice				O. sativa	Malaysia
487		ACAGGGAA	MUSC055	MUSC055	BK Song	SE Asian weedy rice				O. sativa	Malaysia
405		CAGA	MUSC060	MUSC060	BK Song	SE Asian weedy rice				O. sativa	Malaysia
417		CTGTA	MUSC062	MUSC062	BK Song	SE Asian weedy rice				O. sativa	Malaysia
428		ATGCCT	MUSC065	MUSC065	BK Song	SE Asian weedy rice				O. sativa	Malaysia
440		GGTGT	MUSC067	MUSC067	BK Song	SE Asian weedy rice				O. sativa	Malaysia
452		AGGAT	MUSC069	MUSC069	BK Song	SE Asian weedy rice				O. sativa	Malaysia
464		ATCGTA	MUSC072	MUSC072	BK Song	SE Asian weedy rice				O. sativa	Malaysia
476		ATTGGAT	MUSC079	MUSC079	BK Song	SE Asian weedy rice				O. sativa	Malaysia
488		ACGTGGTA	MUSC081	MUSC081	BK Song	SE Asian weedy rice				O. sativa	Malaysia
406		AACT	MUSC086	MUSC086	BK Song	SE Asian weedy rice				O. sativa	Malaysia
418		ACCGT	MUSC098	MUSC098	BK Song	SE Asian weedy rice				O. sativa	Malaysia
429		TATTTTT	MUSC100	MUSC100	BK Song	SE Asian weedy rice				O. sativa	Malaysia
441		TAGCATGC	MUSC103	MUSC103	BK Song	SE Asian weedy rice				O. sativa	Malaysia
453		ATTGA	MUSC106	MUSC106	BK Song	SE Asian weedy rice				O. sativa	Malaysia
477		CATAAGT	MUSC114	MUSC114	BK Song	SE Asian weedy rice				O. sativa	Malaysia
489		CCATGGGT	MUSC117	MUSC117	BK Song	SE Asian weedy rice				O. sativa	Malaysia
407		GCGT	MUSC119	MUSC119	BK Song	SE Asian weedy rice				O. sativa	Malaysia
419		GTAA	MUSC122	MUSC122	BK Song	SE Asian weedy rice				O. sativa	Malaysia
430		CTTGCTT	MUSC128	MUSC128	BK Song	SE Asian weedy rice				O. sativa	Malaysia
442		AGTGGA	MUSC132	MUSC132	BK Song	SE Asian weedy rice				O. sativa	Malaysia
454		CATCT	MUSC134	MUSC134	BK Song	SE Asian weedy rice				O. sativa	Malaysia
466		CGCGGT	MUSC136	MUSC136	BK Song	SE Asian weedy rice				O. sativa	Malaysia
478		CGCTGAT	MUSC138	MUSC138	BK Song	SE Asian weedy rice				O. sativa	Malaysia
490		CGCGGAGA	MUSC141	MUSC141	BK Song	SE Asian weedy rice				O. sativa	Malaysia
408		TGCGA	MUSC142	MUSC142	BK Song	SE Asian weedy rice				O. sativa	Malaysia
420		GGTTGT	MUSC143	MUSC143	BK Song	SE Asian weedy rice				O. sativa	Malaysia
431		ATGAAAC	MUSC145	MUSC145	BK Song	SE Asian weedy rice				O. sativa	Malaysia
443		TAGGCCAT	MUSC146	MUSC146	BK Song	SE Asian weedy rice				O. sativa	Malaysia
455		CCTAC	MUSC150	MUSC150	BK Song	SE Asian weedy rice				O. sativa	Malaysia
467		CTATTA	MUSC154	MUSC154	BK Song	SE Asian weedy rice				O. sativa	Malaysia
479		CGGTAGA	MUSC161	MUSC161	BK Song	SE Asian weedy rice				O. sativa	Malaysia
491		CGTGTGGT	MUSC171	MUSC171	BK Song	SE Asian weedy rice				O. sativa	Malaysia
409		CGAT	MUSC177	MUSC177	BK Song	SE Asian weedy rice				O. sativa	Malaysia
421		CCAGCT	MUSC178	MUSC178	BK Song	SE Asian weedy rice				O. sativa	Malaysia
432		AAAAGTT	MUSC187	MUSC187	BK Song	SE Asian weedy rice				O. sativa	Malaysia
444		TGCAAGGA	MUSC188	MUSC188	BK Song	SE Asian weedy rice				O. sativa	Malaysia
458		GTCAA	MUSC225	MUSC225	BK Song	SE Asian weedy rice				O. sativa	Malaysia
470		GTACTT	MUSC232	MUSC232	BK Song	SE Asian weedy rice				O. sativa	Malaysia
482		TAGCGGA	MUSC234	MUSC234	BK Song	SE Asian weedy rice				O. sativa	Malaysia
494		GTGAGGGT	MUSC235	MUSC235	BK Song	SE Asian weedy rice				O. sativa	Malaysia
412		CTAGC	MUSC237	MUSC237	BK Song	SE Asian weedy rice				O. sativa	Malaysia
245		TCGAAGA	NT01			SE Asian weedy rice				O. sativa	Malaysia
246		TATCGGGA	NT05			SE Asian weedy rice				O. sativa	Malaysia
239		CTAGC	TA06			SE Asian weedy rice				O. sativa	Malaysia
240		GCTCTA	TA10			SE Asian weedy rice				O. sativa	Malaysia
252		TAACGA	TA22			SE Asian weedy rice				O. sativa	Malaysia
235		GTCAA	TS09			SE Asian weedy rice				O. sativa	Malaysia
236		GTACTT	TS15			SE Asian weedy rice				O. sativa	Malaysia
251		TACAT	TW05			SE Asian weedy rice				O. sativa	Malaysia
237		TAGCGGA	TW13			SE Asian weedy rice				O. sativa	Malaysia
238		GTGAGGGT	TW16			SE Asian weedy rice				O. sativa	Malaysia
169	W0018	GCGGATGT	oal018	W0018	NSGC	South American wild rice				O. alta	USA	Red	Black	No
170	IRGC_105133	AGCTTGGT	oal133	IRGC_105133	IRRI	South American wild rice				O. alta	Paraguay	Red	Black	No
171	IRGC_100161	GTAACAGA	oal161	IRGC_100161	IRRI	South American wild rice				O. alta	Brazil	Red	Black	No
172	IRGC_105685	ACAGATGA	oal685	IRGC_105685	IRRI	South American wild rice				O. alta	Brazil	Red	Black	No
173	GSOR_311686	CATTGAGA	oal686	GSOR_311686	USDA-ARS	South American wild rice				O. alta	USA	Red	Purple	Yes
174	ogp01	AATACGGA	ogp01	IRGC_105561	IRRI	South American wild rice				O. glumaepatula	Colombia	Red	Black	Yes
175	ogp02	TGACTGGT	ogp02	IRGC_105670	IRRI	South American wild rice				O. glumaepatula	Brazil	Red	Black	Yes
176	ogp03	ACGTAAGA	ogp03	IRGC_88805	IRRI	South American wild rice				O. glumaepatula	Brazil	Red	Black	Yes
177	ogp04	TAGCGTGT	ogp04	IRGC_82034	IRRI	South American wild rice				O. glumaepatula	Brazil	Red	Black	Yes
178	ogp05	GTACGTGT	ogp05	IRGC_100184	IRRI	South American wild rice				O. glumaepatula	Cuba	Red	Mixed brown and straw	No
179	ogp06	CGTATGGT	ogp06	IRGC_100968	IRRI	South American wild rice				O. glumaepatula	Suriname	Red	Mixed brown and straw	No
180	ogp10	TTCGAAGA	ogp10	IRGC_105662	IRRI	South American wild rice				O. glumaepatula	Brazil	Red	Black	Yes
181	IRGC_105155	GGAGCTGT	ogr155	IRGC_105155	IRRI	South American wild rice				O. grandiglumis	Brazil	Red	Brown	No
182	IRGC_105156	CAGTTGGT	ogr156	IRGC_105156	IRRI	South American wild rice				O. grandiglumis	Brazil	Red	Black	Yes
183	IRGC_105157	CTGAGTGT	ogr157	IRGC_105157	IRRI	South American wild rice				O. grandiglumis	Brazil	Red	Black	No
184	IRGC_106241	GATCAGAA	ogr241	IRGC_106241	IRRI	South American wild rice				O. grandiglumis	Brazil	Red	Black	No
185	IRGC_105560	ACTCGAGA	ogr560	IRGC_105560	IRRI	South American wild rice				O. grandiglumis	Brazil	Red	Brown?	No
186	IRGC_105664	TGCAAGAA	ogr664	IRGC_105664	IRRI	South American wild rice				O. grandiglumis	Brazil	Red	Black	No
187	IRGC_100171	TTGGCGGA	ola171	IRGC_100171	IRRI	South American wild rice				O. latifolia	Guatemala	Red	Black	No
188	IRGC_105557	TGCATAGA	ola557	IRGC_105557	IRRI	South American wild rice				O. latifolia	Suriname	Red	Black	Yes
189	GSOR_311697	GAACGAAT	ola697	GSOR_311697	USDA-ARS	South American wild rice				O. latifolia	Honduras	Red	Purple	Yes
190	IRGC_103787	CGCCGCAT	ola787	IRGC_103787	IRRI	South American wild rice				O. latifolia	Colombia	Red	Black	No
508		ACGACTAC	82037	IRGC_82037	IRRI	South Asian weedy rice				O. nivara	Thailand
514		CTGTA	86449	IRGC_86449	IRRI	South Asian weedy rice				O. spontanea	Thailand
515		ATGCCT	86478	IRGC_86478	IRRI	South Asian weedy rice				O. spontanea	India
509		TCAC	89191	IRGC_89191	IRRI	South Asian weedy rice				O. nivara	Cambodia
523		TATTTTT	89235	IRGC_89235	IRRI	South Asian weedy rice				O. spontanea	Cambodia
524		TAGCATGC	89240	IRGC_89240	IRRI	South Asian weedy rice				O. spontanea	Cambodia
502		ACCTAA	99599	IRGC_99599	IRRI	South Asian weedy rice				O. rufipogon	Indonesia
503		ACGTGTT	99601	IRGC_99601	IRRI	South Asian weedy rice				O. rufipogon	Indonesia
516		GGTGT	100206	IRGC_100206	IRRI	South Asian weedy rice				O. spontanea	India
510		ATATGT	100218	IRGC_100218	IRRI	South Asian weedy rice				O. nivara	Thailand
517		AGGAT	102157	IRGC_102157	IRRI	South Asian weedy rice				O. spontanea	Vietnam
511		ATTAATT	104406	IRGC_104406	IRRI	South Asian weedy rice				O. nivara	Thailand
525		ATTGA	104455	IRGC_104455	IRRI	South Asian weedy rice				O. sativa x nivara	Thailand
526		CATCGT	104496	IRGC_104496	IRRI	South Asian weedy rice				O. sativa x nivara	Thailand
504		AACCGAGA	105353	IRGC_105353	IRRI	South Asian weedy rice				O. rufipogon	Thailand
518		ATCGTA	105362	IRGC_105362	IRRI	South Asian weedy rice				O. spontanea	Thailand
512		ACAGGGAA	105728	IRGC_105728	IRRI	South Asian weedy rice				O. nivara	Cambodia
519		ATTGGAT	105798	IRGC_105798	IRRI	South Asian weedy rice				O. spontanea	Thailand
521		AACT	106097	IRGC_106097	IRRI	South Asian weedy rice				O. spontanea	India
513		CAGA	106316	IRGC_106316	IRRI	South Asian weedy rice				O. nivara	Cambodia
505		ACTA	106332	IRGC_106332	IRRI	South Asian weedy rice				O. rufipogon	Cambodia
506		GTATT	106338	IRGC_106338	IRRI	South Asian weedy rice				O. rufipogon	Cambodia
522		ACCGT	106431	IRGC_106431	IRRI	South Asian weedy rice				O. spontanea	Vietnam
332	arr60	CGCTGAT	IRGC_100915	IRGC_100915	IRRI	South Asian weedy rice		South Asian weedy rice	indica-like	O. sativa x nivara	India	Red	Straw	No	1958-11-11	22.5622	88.3389
354	arr58	AACT	IRRI_100200	IRGC_100200	IRRI	South Asian weedy rice		South Asian weedy rice	indica-like	O. sativa x nivara	Myanmar	White	Straw	Yes	1959-11-06	18.9331	95.3331
355	arr27	GCGT	IRRI_103790	IRRI_103790	IRRI	South Asian weedy rice		South Asian weedy rice	admixed	O. sativa x nivara	Sri Lanka	White	Black	Yes	1979-05-02	7.87694	80.7
356	arr28	TGCGA	IRRI_103791	IRRI_103791	IRRI	South Asian weedy rice		South Asian weedy rice	admixed	O. sativa x nivara	Sri Lanka	Red	Black	Yes	1979-05-02	7.87694	80.7
357	arr62	CGAT	IRRI_103826	IRGC_103826	IRRI	South Asian weedy rice		South Asian weedy rice	aus-like	O. sativa spontanea	Bangladesh	Red	Straw	Yes	1979-10-25	23.75	89.75
358	arr63	CGCTT	IRRI_103829	IRGC_103829	IRRI	South Asian weedy rice		South Asian weedy rice	aus-like	O. nivara	Bangladesh	Red	Black	Yes	1979-11-06	24.1333	89.0833
359	arr01	TCACC	IRRI_103832	IRRI_103832	IRRI	South Asian weedy rice		South Asian weedy rice	admixed	O. sativa spontanea	Bangladesh	Red	Straw	No	1979-11-07	24.2917	89.41
360	arr64	CTAGC	IRRI_103833	IRGC_103833	IRRI	South Asian weedy rice		South Asian weedy rice	admixed	O. sativa spontanea	Bangladesh	Red	Straw	Yes	1979-11-07	24.2917	89.41
361	arr65	ACAAA	IRRI_103834	IRGC_103834	IRRI	South Asian weedy rice		South Asian weedy rice	aus-like	O. nivara	Bangladesh	Red	Black	Yes	1979-11-10	24.4167	89.3333
362	arr66	TTCTC	IRRI_103842	IRGC_103842	IRRI	South Asian weedy rice		South Asian weedy rice	aus-like	O. sativa x nivara	Bangladesh	Red	Black	Yes	1979-11-11	24.1667	89.55
363	arr19	AGCCC	IRRI_105311	IRRI_105311	IRRI	South Asian weedy rice		South Asian weedy rice	wild-like	O. sativa spontanea	India	NA	Black	Yes	1987-11-23	9.48333	76.0833
364	arr67	GTATT	IRRI_105330	IRGC_105330	IRRI	South Asian weedy rice		South Asian weedy rice	admixed	O. nivara	India	Red	Black	Yes	1987-11-27	11	76.5
365	arr68	CTGTA	IRRI_105337	IRGC_105337	IRRI	South Asian weedy rice		South Asian weedy rice	wild-like	O. nivara	India	Red	Black	Yes	1987-11-28	11.0833	75.9167
366	arr69	ACCGT	IRRI_105341	IRGC_105341	IRRI	South Asian weedy rice		South Asian weedy rice	wild-like	O. nivara	India	Red	Black	Yes	1987-11-28	11.6667	75.5
367	arr70	GTAA	IRRI_105343	IRGC_105343	IRRI	South Asian weedy rice		South Asian weedy rice	wild-like	O. nivara	India	Red	Black	Yes	1987-11-28	11.85	75.85
368	arr71	GGTTGT	IRRI_105351	IRGC_105351	IRRI	South Asian weedy rice		South Asian weedy rice	wild-like	O. sativa x nivara	India	Red	Black	Yes	1987-11-29	10.3333	76.1667
369	arr02	CCAGCT	IRRI_105869	IRGC_105869	IRRI	South Asian weedy rice		South Asian weedy rice	aus-like	O. sativa spontanea	Bangladesh	Red	Black	No	1988-12-07	23.8333	89.8333
370	arr73	TTCAGA	IRRI_105874	IRGC_105874	IRRI	South Asian weedy rice		South Asian weedy rice	admixed	O. sativa spontanea	Bangladesh	Red	Straw	No	1988-12-07	23.5	89
371	arr74	TAGGAA	IRRI_105877	IRGC_105877	IRRI	South Asian weedy rice		South Asian weedy rice	indica-like	O. sativa spontanea	Bangladesh	Red	Straw	No	1988-12-08	23.0833	89.4167
372	arr75	GCTCTA	IRRI_105880	IRGC_105880	IRRI	South Asian weedy rice		South Asian weedy rice	admixed	O. nivara	Bangladesh	Red	Black	Yes	1988-12-06	23.5833	89.25
373	arr76	CCACAA	IRRI_105892	IRGC_105892	IRRI	South Asian weedy rice		South Asian weedy rice	aus-like	O. sativa spontanea	Bangladesh	Red	Black	Yes	1988-12-12	22.75	89.5
374	arr77	GCTTA	IRRI_105907	IRGC_105907	IRRI	South Asian weedy rice		South Asian weedy rice	aus-like	O. sativa spontanea	Bangladesh	Red	Black	No	1988-12-21	23.45	91.1833
375	arr78	CTTCCA	IRRI_106030	IRGC_106030	IRRI	South Asian weedy rice		South Asian weedy rice	admixed	O. sativa spontanea	Bangladesh	Red	Black	Yes	1988-12-18	24.3333	91.6667
376	arr03	GAGATA	IRRI_106032	IRGC_106032	IRRI	South Asian weedy rice		South Asian weedy rice	aus-like	O. sativa spontanea	Bangladesh	White	Straw	Yes	1988-12-09	23	88.8333
377	arr79	ATGCCT	IRRI_106043	IRGC_106043	IRRI	South Asian weedy rice		South Asian weedy rice	admixed	O. sativa spontanea	India	Red	Black	Yes	1989-11-09	21	86.4167
378	arr80	TATTTTT	IRRI_106076	IRGC_106076	IRRI	South Asian weedy rice		South Asian weedy rice	aus-like	O. sativa spontanea	India	Red	Black	Yes	1989-11-13	23.3333	85.5
379	arr20	CTTGCTT	IRRI_106120	IRGC_106120	IRRI	South Asian weedy rice		South Asian weedy rice	aus-like	O. sativa spontanea	India	Red	Black	Yes	1989-11-18	24	87.9167
380	arr81	ATGAAAC	IRRI_106137	IRGC_106137	IRRI	South Asian weedy rice		South Asian weedy rice	aus-like	O. sativa spontanea	India	Red	Black	Yes	1989-11-20	23.3667	87.25
381	arr05	AAAAGTT	IRRI_106228	IRGC_106228	IRRI	South Asian weedy rice		South Asian weedy rice	admixed	O. sativa x nivara	India	Red	Black	Yes	1959-11-10	25.6361	92.2333
382	arr82	GAATTCA	IRRI_106401	IRGC_106401	IRRI	South Asian weedy rice		South Asian weedy rice	admixed	O. sativa spontanea	Myanmar	White	Black	Yes	1990-12-14	18.6667	95.3333
323	arr29	GGAAGA	IRRI_74723	IRGC_74723	IRRI	South Asian weedy rice		South Asian weedy rice	indica-like	O. sativa	India	White	Straw	No	1985-12-04	27.1425	80.8575
324	arr30	GTACTT	IRRI_80539	IRGC_80539	IRRI	South Asian weedy rice		South Asian weedy rice	aus-like	O. sativa spontanea	India	Red	Black	Yes	1991-10-25	19.1333	81.9333
325	arr33	GTTGAA	IRRI_80568	IRGC_80568	IRRI	South Asian weedy rice		South Asian weedy rice	aus-like	O. nivara x sativa spontanea	India	Red	Black	Yes	1991-10-26	19.6	81.3167
326	arr34	TAACGA	IRRI_80591	IRGC_80591	IRRI	South Asian weedy rice		South Asian weedy rice	aus-like	O. nivara	India	Red	Black	Yes	1991-10-28	20.0833	80.5833
327	arr35	TGGCTA	IRRI_80614	IRGC_80614	IRRI	South Asian weedy rice		South Asian weedy rice	aus-like	O. sativa spontanea	India	Red	Black	Yes	1991-10-31	19.6167	82.75
328	arr21	ACGTGTT	IRRI_80626	IRRI_80626	IRRI	South Asian weedy rice		South Asian weedy rice	aus-like	O. sativa spontanea	India	Red	Black	Yes	1991-11-01	21	82.0833
329	arr06	ATTAATT	IRRI_80723	IRRI_80723	IRRI	South Asian weedy rice		South Asian weedy rice	admixed	O. nivara	Myanmar	Red	Black	Yes	1991-11-27	18.8333	95.4
330	arr37	ATTGGAT	IRRI_80741	IRGC_80741	IRRI	South Asian weedy rice		South Asian weedy rice	admixed	O. sativa spontanea	Myanmar	Red	Black	Yes	1991-12-06	19.7	96.2667
331	arr38	CATAAGT	IRRI_81902	IRGC_81902	IRRI	South Asian weedy rice		South Asian weedy rice	aus-like	O. sativa spontanea	India	Red	Black	Yes	1992	27.97	79.8406
333	arr40	CGGTAGA	IRRI_81908	IRGC_81908	IRRI	South Asian weedy rice		South Asian weedy rice	wild-like	O. sativa spontanea	India	Red	Black	Yes	1992-11-13	26.5833	84.0833
334	arr41	CTACGGA	IRRI_81910	IRGC_81910	IRRI	South Asian weedy rice		South Asian weedy rice	wild-like	O. sativa spontanea	India	Red	Black	Yes	1992-11-15	27	81.9667
335	arr42	GCGGAAT	IRRI_81914	IRGC_81914	IRRI	South Asian weedy rice		South Asian weedy rice	aus-like	O. sativa spontanea	India	Red	Black	Yes	1992-11-17	25.9167	82.6667
336	arr43	TAGCGGA	IRRI_81924	IRGC_81924	IRRI	South Asian weedy rice		South Asian weedy rice	wild-like	O. nivara x sativa	India	Red	Black	Yes	1992-11-14	26.9167	83.5667
337	arr44	TCGAAGA	IRRI_81929	IRGC_81929	IRRI	South Asian weedy rice		South Asian weedy rice	wild-like	O. nivara	India	Red	Black	Yes	1992-11-15	27.3833	82
338	arr22	TCTGTGA	IRRI_82008	IRRI_82008	IRRI	South Asian weedy rice		South Asian weedy rice	aus-like	O. nivara	India	Red	Black	Yes	1991-10-27	19.9167	81.2167
339	arr26	TGCTGGA	IRRI_83256	IRRI_83256	IRRI	South Asian weedy rice		South Asian weedy rice	admixed	O. sativa	Pakistan	Red	Straw	Yes	1993-11-03	35.2997	72.5719
340	arr46	AACCGAGA	IRRI_86477	IRGC_86477	IRRI	South Asian weedy rice		South Asian weedy rice	admixed	O. sativa spontanea	India	White	Black	Yes	1992	24.8856	82.85
341	arr47	ACAGGGAA	IRRI_86478	IRGC_86478	IRRI	South Asian weedy rice		South Asian weedy rice	aus-like	O. sativa spontanea	India	Red	Black	Yes	1992-11-11	25.5	84.1667
342	arr48	ACGTGGTA	IRRI_93178	IRGC_93178	IRRI	South Asian weedy rice		South Asian weedy rice	aus-like	O. sativa spontanea	Bangladesh	Red	Straw	Yes	1998-10-26	24.1047	90.9256
343	arr04	CCATGGGT	IRRI_93179	IRRI_93179	IRRI	South Asian weedy rice		South Asian weedy rice	aus-like	O. sativa spontanea	Bangladesh	Red	Straw	Yes	1998-10-23	23.6503	90.9714
344	arr23	CGCGGAGA	IRRI_93189	IRRI_93189	IRRI	South Asian weedy rice		South Asian weedy rice	wild-like	O. nivara	Nepal	Red	Straw	Yes	1998-11-17	28.6944	80.6219
346	arr24	GCTGTGGA	IRRI_93293	IRRI_93293	IRRI	South Asian weedy rice		South Asian weedy rice	aus-like	O. sativa spontanea	Nepal	Red	Black	No	1999-11-11	26.5414	87.4658
347	arr51	GGATTGGT	IRRI_93297	IRGC_93297	IRRI	South Asian weedy rice		South Asian weedy rice	aus-like	O. sativa spontanea	Nepal	Red	Black	No	1999-11-09	26.5464	86.8983
348	arr52	GTGAGGGT	IRRI_93302	IRGC_93302	IRRI	South Asian weedy rice		South Asian weedy rice	aus-like	O. sativa spontanea	Nepal	Red	Black	No	1999-11-04	27.0439	84.8986
349	arr53	TATCGGGA	IRRI_93303	IRGC_93303	IRRI	South Asian weedy rice		South Asian weedy rice	aus-like	O. sativa spontanea	Nepal	Red	Straw	No	1999-11-02	27.6167	85.3333
350	arr54	CTCC	IRRI_93305	IRGC_93305	IRRI	South Asian weedy rice		South Asian weedy rice	aus-like	O. sativa spontanea	Nepal	Red	Straw	No	1999-11-09	26.8692	86.0533
351	arr25	TGCA	IRRI_93307	IRRI_93307	IRRI	South Asian weedy rice		South Asian weedy rice	aus-like	O. sativa spontanea	Nepal	Red	Black	Yes	1999-11-03	27.6203	84.3797
352	arr55	ACTA	IRRI_93313	IRGC_93313	IRRI	South Asian weedy rice		South Asian weedy rice	aus-like	O. sativa spontanea	Nepal	Red	Black	Yes	1999-11-16	26.6853	86.4819
353	arr57	CAGA	IRRI_93320	IRGC_93320	IRRI	South Asian weedy rice		South Asian weedy rice	indica-like	O. sativa spontanea	Nepal	Red	Straw	Yes	1999-11-16	26.6614	86.4797
191	sus02	AACT	SUS02	RA4998 (RA7237), PI 475833	USDA-NPGS	US Cultivars	japonica tropical			O. sativa	USA
192	sus03	ACCGT	SUS03	PI 561735	USDA-NPGS	US Cultivars	japonica tropical			O. sativa	USA
193	sus04	TATTTTT	SUS04	CIOR 1962	USDA-NPGS	US Cultivars	japonica tropical			O. sativa	USA
194	sus05	TAGCATGC	SUS05	CIOR 1645	USDA-NPGS	US Cultivars	japonica tropical			O. sativa	USA
195	sus06	ATTGA	SUS06			US Cultivars	japonica tropical			O. sativa	USA
196	sus08	CATCGT	SUS08	PI 561734	USDA-NPGS	US Cultivars	japonica tropical			O. sativa	USA
197	sus09	CATAAGT	SUS09	PI 596758		US Cultivars	japonica tropical			O. sativa	USA
198	sus11	CCATGGGT	SUS11	CIOR 9463	USDA-NPGS	US Cultivars	japonica tropical			O. sativa	USA
199	sus12	GCGT	SUS12	CIOR 1779	USDA-NPGS	US Cultivars	japonica tropical			O. sativa	USA
204	rr05	CGCGGT	RR05	1096-01	USDA-ARS	US weedy rice (BHA1)		US weedy rice	BHA1	O. sativa	USA	Red	Black	Yes
207	rr16	TGCGA	RR16	18A	USDA-ARS	US weedy rice (BHA1)		US weedy rice	BHA1	O. sativa	USA	Red	Black	Yes
386	rr20	AACGCCT	rr20	1996-9 (BLKH '89)	USDA-ARS	US weedy rice (BHA1)		US weedy rice	BHA1	O. sativa	USA	Red	Black	Yes
208	rr21	GGTTGT	RR21	LA3	USDA-ARS	US weedy rice (BHA1)		US weedy rice	BHA1	O. sativa	USA	Red	Black	Yes
209	rr24	ATGAAAC	RR24	StgS	USDA-ARS	US weedy rice (BHA1)		US weedy rice	BHA1	O. sativa	USA	Red	Black	Yes
213	rr44	CGGTAGA	RR44	1995-14	USDA-ARS	US weedy rice (BHA1)		US weedy rice	BHA1	O. sativa	USA	Red	Black	Yes
201	rr02	CTTGCTT	RR02	1025-01	USDA-ARS	US weedy rice (BHA2)		US weedy rice	BHA2	O. sativa	USA	Red	Black	Yes
202	rr03	AGTGGA	RR03	1081-01	USDA-ARS	US weedy rice (BHA2)		US weedy rice	BHA2	O. sativa	USA	Red	Black	Yes
205	rr13	CGCTGAT	RR13	1188-01	USDA-ARS	US weedy rice (BHA2)		US weedy rice	BHA2	O. sativa	USA	Red	Black	Yes
210	rr25	TAGGCCAT	RR25	TX4	USDA-ARS	US weedy rice (BHA2)		US weedy rice	BHA2	O. sativa	USA	Red	Black	Yes
211	rr29	CCTAC	RR29	1042-01	USDA-ARS	US weedy rice (BHA2)		US weedy rice	BHA2	O. sativa	USA	Red	Black	Yes
200	rr01	GTAA	RR01	1004-01	USDA-ARS	US weedy rice (SH)		US weedy rice	SH	O. sativa	USA	Red	Straw	No
203	rr04	CATCT	RR04	1091-01	USDA-ARS	US weedy rice (SH)		US weedy rice	SH	O. sativa	USA	Red	Straw	No
206	rr15	CGCGGAGA	RR15	16B	USDA-ARS	US weedy rice (SH)		US weedy rice	SH	O. sativa	USA	Red	Straw	No
212	rr42	CTATTA	RR42	1995-12	USDA-ARS	US weedy rice (SH)		US weedy rice	SH	O. sativa	USA	Red	Straw	No
214	rr51	CGTGTGGT	RR51	1210-02	USDA-ARS	US weedy rice (SH)		US weedy rice	SH	O. sativa	USA	Red	Straw	No
387	rr09	AATATGC	rr9	1135-01	USDA-ARS	US weedy rice (SH)		US weedy rice	SH	O. sativa	USA	Red	Straw	No
402	onv04	CTCC	80470	IRGC_80470	IRRI	Wild rice		South Asian wild rice	NA	O. nivara	India	Red	Black	Yes
414	onv05	TTCTC	80724	IRGC_80724	IRRI	Wild rice		South Asian wild rice	NA	O. nivara	Myanmar	Red	Black	Yes
437	or29	AACGCCT	81990	IRGC_81990	IRRI	Wild rice		South Asian wild rice	NA	O. rufipogon	Myanmar	Red	Br	Yes
435	onv06	GGACCTA	86494	IRGC_86494	IRRI	Wild rice		South Asian wild rice	NA	O. nivara	Vietnam	Red
425	or62	GCTTA	87883	IRGC_81883	IRRI	Wild rice		South Asian wild rice	NA	O. rufipogon	India	Red	Black	Yes
447	onv08	CCGGATAT	88834	IRGC_88834	IRRI	Wild rice		South Asian wild rice	NA	O. nivara	Cambodia
582	or05	TAACGA	100916	IRGC_100916	IRRI	Wild rice		South Asian wild rice	NA	O. rufipogon	China	Red
449	or64	AGGC	101974	IRGC_101974	IRRI	Wild rice		South Asian wild rice	NA	O. rufipogon	India	Red	Straw	No
461	or67	TCGTT	103423	IRGC_103423	IRRI	Wild rice		South Asian wild rice	NA	O. rufipogon	Sri Lanka	Red	Straw	Yes
583	onv01	TCTGTGA	103821	IRGC_103821	IRRI	Wild rice		South Asian wild rice	NA	O. nivara	China	Brown
473	onv09	TGGCTA	103830	IRGC_103830	IRRI	Wild rice		South Asian wild rice	NA	O. nivara	Bangladesh	Red	Black	Yes
485	or06	TGCTGGA	104501	IRGC_104501	IRRI	Wild rice		South Asian wild rice	NA	O. rufipogon	India	Red	Black	Yes
403	or07	TGCA	104599	IRGC_104599	IRRI	Wild rice		South Asian wild rice	NA	O. rufipogon	Sri Lanka	Red	Br	Yes
581	or08	TACAT	104624	IRGC_104624	IRRI	Wild rice		South Asian wild rice	NA	O. rufipogon	China
459	or70	TAATA	104764	IRGC_104764	IRRI	Wild rice		South Asian wild rice	NA	O. rufipogon	Thailand
471	or74	GTTGAA	104812	IRGC_1104812	IRRI	Wild rice		South Asian wild rice	NA	O. rufipogon	Thailand
483	or72	TCGAAGA	104875	IRGC_104875	IRRI	Wild rice		South Asian wild rice	NA	O. rufipogon	Thailand
415	onv03	AGCCC	105706	IRGC_105706	IRRI	Wild rice		South Asian wild rice	NA	O. nivara	Nepal	Red	Black	Yes
426	or53	CTTCCA	105709	IRGC_105709	IRRI	Wild rice		South Asian wild rice	NA	O. rufipogon	india	Red	Black	Yes
495	or16	TATCGGGA	105720	IRGC_105720	IRRI	Wild rice		South Asian wild rice	NA	O. rufipogon	Cambodia
520		ACGTGGTA	105851	IRGC_105851	IRRI	Wild rice				O. spontanea	Thailand
413	or17	ACAAA	105855	IRGC_105855	IRRI	Wild rice		South Asian wild rice	NA	O. rufipogon	Thailand
438	or18	AATATGC	105888	IRGC_105888	IRRI	Wild rice		South Asian wild rice	NA	O. rufipogon	Bangladesh	Red	Black	Yes
450	or46	GATC	105898	IRGC_105898	IRRI	Wild rice		South Asian wild rice	NA	O. rufipogon	Bangladesh	Red	Br	No
424	or78	CCACAA	105942	IRGC_105942	IRRI	Wild rice		South Asian wild rice	NA	O. rufipogon	Thailand
497	or19	CTCC	106086	IRGC_106086	IRRI	Wild rice		South Asian wild rice	NA	O. rufipogon	India	Red	Br	Yes
498	or20	TTCTC	106103	IRGC_106103	IRRI	Wild rice		South Asian wild rice	NA	O. rufipogon	India	Red	Br	Yes
499	or03	GCTTA	106122	IRGC_106122	IRRI	Wild rice		South Asian wild rice	NA	O. rufipogon	India	Red	Black	Yes
500	or80	AACGCCT	106126	IRGC_106126	IRRI	Wild rice		South Asian wild rice	NA	O. rufipogon	India	Red	Br	Yes
501	or21	AGGC	106134	IRGC_106134	IRRI	Wild rice		South Asian wild rice	NA	O. rufipogon	India	Red	Br	Yes
436	or49	GTCGATT	106166	IRGC_106166	IRRI	Wild rice		South Asian wild rice	NA	O. rufipogon	Vietnam
448	or23	CGCCTTAT	106168	IRGC_106168	IRRI	Wild rice		South Asian wild rice	NA	O. rufipogon	Vietnam	mixed red and white
460	or24	TACAT	106169	IRGC_106169	IRRI	Wild rice		South Asian wild rice	NA	O. rufipogon	Vietnam	mixed red and white
472	or25	TAACGA	106321	IRGC_106321	IRRI	Wild rice		South Asian wild rice	NA	O. rufipogon	Cambodia	Red
484	or27	TCTGTGA	106453	IRGC_106453	IRRI	Wild rice		South Asian wild rice	NA	O. rufipogon	Indonesia
496	or28	TTCCTGGA	106518	IRGC_106518	IRRI	Wild rice		South Asian wild rice	NA	O. rufipogon	Vietnam	Red
318	or44	ATCGTA	IRGC_100923	IRGC_100923	IRRI	Wild rice		South Asian wild rice	NA	O. rufipogon	Myanmar	White	Straw	Yes
305	onv11	TCAC	IRGC_80737	IRGC_80737	IRRI	Wild rice		South Asian wild rice	NA	O. nivara	Myanmar	Red	Straw	Yes
306	onv13	AGGAT	IRGC_80759	IRGC_80759	IRRI	Wild rice		South Asian wild rice	NA	O. nivara	Myanmar	Red	Black	Yes
307	onv14	ATTGA	IRGC_81941	IRGC_81941	IRRI	Wild rice		South Asian wild rice	NA	O. nivara	Myanmar	Red	Straw	Yes
310	or32	GAGGA	IRGC_93214	IRGC_93214	IRRI	Wild rice		South Asian wild rice	NA	O. rufipogon	Nepal	Red	Black	No
311	or33	GGAAC	IRGC_93215	IRGC_93215	IRRI	Wild rice		South Asian wild rice	NA	O. rufipogon	Nepal	Red	Black	Yes
312	or34	GTCAA	IRGC_93217	IRGC_93217	IRRI	Wild rice		South Asian wild rice	NA	O. rufipogon	Nepal	Red	Black	Yes
313	or35	TAATA	IRGC_93219	IRGC_93219	IRRI	Wild rice		South Asian wild rice	NA	O. rufipogon	Nepal	Red	Straw	Yes
315	or40	TCGTT	IRGC_93285	IRGC_93285	IRRI	Wild rice		South Asian wild rice	NA	O. rufipogon	Nepal	Red	Black	Yes
316	or41	ACCTAA	IRGC_99545	IRGC_99545	IRRI	Wild rice		South Asian wild rice	NA	O. rufipogon	Nepal	Red	Black	Yes
456		GAGGA	MUSC200	MUSC200	BK Song	Wild rice				O. rufipogon	Malaysia
468		GCCAGT	MUSC201	MUSC201	BK Song	Wild rice				O. rufipogon	Malaysia
480		CTACGGA	MUSC202	MUSC202	BK Song	Wild rice				O. rufipogon	Malaysia
492		GCTGTGGA	MUSC203	MUSC203	BK Song	Wild rice				O. rufipogon	Malaysia
410		CGCTT	MUSC207	MUSC207	BK Song	Wild rice				O. rufipogon	Malaysia
422		TTCAGA	MUSC208	MUSC208	BK Song	Wild rice				O. rufipogon	Malaysia
433		GAATTCA	MUSC209	MUSC209	BK Song	Wild rice				O. rufipogon	Malaysia

## Sheet: Table S2
Supplementary Table 2. Structure Harvester results for the STRUCTURE runs on Colombian accessions
K	Reps	Mean LnP(K)	Stdev LnP(K)	Ln'(K)	|Ln''(K)|	Delta K
1	3	-325069	8.7523	NA	NA	NA
2	3	-227358	5.7813	97710.5	69308.6	11988.4
3	3	-198957	11.4962	28401.8	19894.7	1730.54
4	3	-190449	2529.52	8507.13	7032.77	2.78028
5	3	-188975	3577.07	1474.37	7805.03	2.18196
6	3	-179696	6463.32	9279.4	8823.67	1.36519
7	3	-179240	6510.51	455.733	3222.53	0.494974
8	3	-175562	173.764	3678.27	5255.97	30.2478
9	3	-177139	2987.49	-1577.7	3226.83	1.08012
10	3	-175490	207.406	1649.13	2411.7	11.6279
11	3	-176253	1125.75	-762.567	3504.73	3.11324
12	3	-180520	9047.86	-4267.3	8973.07	0.991734
13	3	-175814	306.38	4705.77	6096.77	19.8994
14	3	-177205	3004.97	-1391	300.333	0.099946
15	3	-178296	5208.41	-1090.67	NA	NA

## Sheet: Table S3
Supplementary Table 3. Colombian Oryza accession information and coefficients of ancestry inferred by STRUCTURE software (K=2). Numbers represent the proportion of an individual's genome expained by different ancestry in the models inferred by Structure software. Colors in the columns are the same as in Figure 2.
GBS ID	Group	Inferred ancestry for K=2 model
		green	purple
1_10	Colombian weedy rice	0	1
1_11	Colombian weedy rice	0	1
1_12	Colombian weedy rice	0	1
1_13	Colombian weedy rice	0	1
1_15	Colombian weedy rice	0	1
1_16	Colombian weedy rice	0	1
1_18	Colombian weedy rice	0	1
1_19	Colombian weedy rice	0	1
1_1	Colombian weedy rice	0	1
1_20	Colombian weedy rice	0	1
1_21	Colombian weedy rice	0	1
1_22	Colombian weedy rice	0	1
1_23	Colombian weedy rice	0	1
1_24	Colombian weedy rice	0	1
1_25	Colombian weedy rice	0	1
1_26	Colombian weedy rice	0	1
1_27	Colombian weedy rice	0	1
1_28	Colombian weedy rice	0	1
1_29	Colombian weedy rice	0	1
1_2	Colombian weedy rice	0	1
1_3	Colombian weedy rice	0	1
1_4	Colombian weedy rice	0	1
1_5	Colombian weedy rice	0	1
1_6	Colombian weedy rice	0	1
1_8	Colombian weedy rice	0	1
1_9	Colombian weedy rice	0	1
2_10	Colombian weedy rice	0	1
2_11	Colombian weedy rice	0	1
2_12	Colombian weedy rice	0	1
2_13	Colombian weedy rice	0	1
2_14	Colombian weedy rice	0	1
2_15	Colombian weedy rice	0	1
2_16	Colombian weedy rice	0	1
2_17	Colombian weedy rice	0	1
2_18	Colombian weedy rice	0	1
2_19	Colombian weedy rice	0	1
2_1	Colombian weedy rice	0	1
2_20	Colombian weedy rice	0	1
2_21	Colombian weedy rice	0	1
2_22	Colombian weedy rice	0	1
2_23	Colombian weedy rice	0	1
2_24	Colombian weedy rice	0	1
2_25	Colombian weedy rice	0	1
2_26	Colombian weedy rice	0	1
2_27	Colombian weedy rice	0	1
2_28	Colombian weedy rice	0	1
2_29	Colombian weedy rice	0	1
2_2	Colombian weedy rice	0	1
2_30	Colombian weedy rice	0	1
2_31	Colombian weedy rice	0	1
2_32	Colombian weedy rice	0	1
2_33	Colombian weedy rice	0	1
2_34	Colombian weedy rice	0	1
2_3	Colombian weedy rice	0	1
2_4	Colombian weedy rice	0	1
2_5	Colombian weedy rice	0	1
2_6	Colombian weedy rice	0	1
2_7	Colombian weedy rice	0	1
2_8	Colombian weedy rice	0	1
2_9	Colombian weedy rice	0	1
3_10	Colombian weedy rice	0	1
3_11	Colombian weedy rice	0	1
3_13	Colombian weedy rice	0	1
3_14	Colombian weedy rice	0	1
3_15	Colombian weedy rice	0	1
3_16	Colombian weedy rice	0	1
3_17	Colombian weedy rice	0	1
3_18	Colombian weedy rice	0	1
3_19	Colombian weedy rice	0	1
3_1	Colombian weedy rice	0	1
3_20	Colombian weedy rice	0	1
3_21	Colombian weedy rice	0	1
3_22	Colombian weedy rice	0	1
3_23	Colombian weedy rice	0	1
3_24	Colombian weedy rice	0	1
3_25	Colombian weedy rice	0	1
3_26	Colombian weedy rice	0	1
3_27	Colombian weedy rice	0	1
3_29	Colombian weedy rice	0	1
3_2	Colombian weedy rice	0	1
3_30	Colombian weedy rice	0	1
3_3	Colombian weedy rice	0	1
3_4	Colombian weedy rice	0	1
3_5	Colombian weedy rice	0	1
3_6	Colombian weedy rice	0	1
3_7	Colombian weedy rice	0	1
3_8	Colombian weedy rice	0	1
3_9	Colombian weedy rice	0	1
4_10	Colombian weedy rice	0	1
4_11	Colombian weedy rice	0	1
4_12	Colombian weedy rice	0.001	0.999
4_13	Colombian weedy rice	0	1
4_14	Colombian weedy rice	0	1
4_15	Colombian weedy rice	0	1
4_16	Colombian weedy rice	0	1
4_17	Colombian weedy rice	0	1
4_18	Colombian weedy rice	0	1
4_19	Colombian weedy rice	0	1
4_20	Colombian weedy rice	0	1
4_21	Colombian weedy rice	0	1
4_23	Colombian weedy rice	0	1
4_24	Colombian weedy rice	0	1
4_25	Colombian weedy rice	0	1
4_26	Colombian weedy rice	0	1
4_27	Colombian weedy rice	0	1
4_28	Colombian weedy rice	0	1
4_2	Colombian weedy rice	0	1
4_3	Colombian weedy rice	0	1
4_4	Colombian weedy rice	0	1
4_5	Colombian weedy rice	0	1
4_6	Colombian weedy rice	0	1
4_7	Colombian weedy rice	0	1
4_8	Colombian weedy rice	0	1
4_9	Colombian weedy rice	0	1
5_11	Colombian weedy rice	0	1
5_12	Colombian weedy rice	0	1
5_13	Colombian weedy rice	0	1
5_14	Colombian weedy rice	0	1
5_15	Colombian weedy rice	0	1
5_16	Colombian weedy rice	0	1
5_17	Colombian weedy rice	0	1
5_18	Colombian weedy rice	0	1
5_19	Colombian weedy rice	0	1
5_1	Colombian weedy rice	0	1
5_20	Colombian weedy rice	0	1
5_21	Colombian weedy rice	0	1
5_23	Colombian weedy rice	0	1
5_24	Colombian weedy rice	0	1
5_25	Colombian weedy rice	0	1
5_26	Colombian weedy rice	0	1
5_27	Colombian weedy rice	0	1
5_28	Colombian weedy rice	0	1
5_2	Colombian weedy rice	0	1
5_3	Colombian weedy rice	0	1
5_4	Colombian weedy rice	0	1
5_5	Colombian weedy rice	0	1
5_6	Colombian weedy rice	0	1
5_7	Colombian weedy rice	0	1
5_8	Colombian weedy rice	0	1
5_9	Colombian weedy rice	0	1
C101	Colombian landraces	0.182	0.818
C105	Colombian landraces	0	1
C106	Colombian landraces	0.191	0.809
C108	Colombian landraces	0.191	0.809
C109	Colombian landraces	0.197	0.803
C110	Colombian landraces	0	1
C111	Colombian landraces	0	1
C112	Colombian landraces	0.189	0.811
C117	Colombian landraces	0.193	0.807
C118	Colombian landraces	0	1
C120	Colombian landraces	0.188	0.812
C122	Colombian landraces	0.194	0.806
C123	Colombian landraces	0.186	0.814
C124	Colombian landraces	0.17	0.83
C32	Colombian landraces	0.178	0.822
C36	Colombian landraces	0.197	0.803
C44	Colombian landraces	0.193	0.807
C52	Colombian landraces	0.193	0.807
C59	Colombian landraces	0.0193	0.9807
C6	Colombian commercial rice	0	1
C8	Colombian commercial rice	0	1
C9	Colombian commercial rice	0	1
F0	Colombian commercial rice	0	1
F3	Colombian commercial rice	0	1
F4	Colombian commercial rice	0	1
F50	Colombian commercial rice	0	1
F60	Colombian commercial rice	0	1
O1	Colombian commercial rice	0	1
oal018	South American wild rice	1	1
oal133	South American wild rice	1	1
oal161	South American wild rice	1	1
oal685	South American wild rice	1	1
oal686	South American wild rice	1	1
ogp01	South American wild rice	0.445	0.555
ogp02	South American wild rice	0.49	0.51
ogp03	South American wild rice	0.487	0.513
ogp04	South American wild rice	0.513	0.487
ogp05	South American wild rice	0	1
ogp06	South American wild rice	0.516	0.484
ogp10	South American wild rice	0.446	0.554
ogr155	South American wild rice	1	1
ogr156	South American wild rice	1	1
ogr157	South American wild rice	1	1
ogr241	South American wild rice	1	1
ogr560	South American wild rice	1	1
ogr664	South American wild rice	1	1
ola171	South American wild rice	1	1
ola557	South American wild rice	1	1
ola697	South American wild rice	1	1
ola787	South American wild rice	1	1

## Sheet: Table S4
Supplementary Table 4. Principal Component Analysis result based on GBS data on all Colombian accessions
GBS ID	Group	PCA1	PCA2
1_10	Colombian weedy rice	-0.0219	-0.0159
1_11	Colombian weedy rice	-0.0222	-0.0147
1_12	Colombian weedy rice	-0.0221	-0.0127
1_13	Colombian weedy rice	-0.0222	-0.015
1_15	Colombian weedy rice	-0.0222	-0.0154
1_16	Colombian weedy rice	-0.0223	-0.0149
1_18	Colombian weedy rice	-0.0224	-0.0171
1_19	Colombian weedy rice	-0.0221	-0.0168
1_1	Colombian weedy rice	-0.0218	-0.0114
1_20	Colombian weedy rice	-0.0221	-0.0119
1_21	Colombian weedy rice	-0.0225	-0.0169
1_22	Colombian weedy rice	-0.0222	-0.0152
1_23	Colombian weedy rice	-0.0221	-0.0169
1_24	Colombian weedy rice	-0.0208	-0.0166
1_25	Colombian weedy rice	-0.0222	-0.0131
1_26	Colombian weedy rice	-0.0221	-0.0152
1_27	Colombian weedy rice	-0.0219	-0.0126
1_28	Colombian weedy rice	-0.0223	-0.0165
1_29	Colombian weedy rice	-0.0219	-0.013
1_2	Colombian weedy rice	-0.0224	-0.0164
1_3	Colombian weedy rice	-0.0218	-0.0161
1_4	Colombian weedy rice	-0.0224	-0.0146
1_5	Colombian weedy rice	-0.0226	-0.0175
1_6	Colombian weedy rice	-0.0223	-0.0143
1_8	Colombian weedy rice	-0.0216	-0.0161
1_9	Colombian weedy rice	-0.0225	-0.017
2_10	Colombian weedy rice	-0.0218	-0.0141
2_11	Colombian weedy rice	-0.0223	-0.0161
2_12	Colombian weedy rice	-0.0227	-0.0185
2_13	Colombian weedy rice	-0.0215	-0.0166
2_14	Colombian weedy rice	-0.0219	-0.0175
2_15	Colombian weedy rice	-0.0205	-0.0076
2_16	Colombian weedy rice	-0.0222	-0.0168
2_17	Colombian weedy rice	-0.022	-0.0176
2_18	Colombian weedy rice	-0.0223	-0.0181
2_19	Colombian weedy rice	-0.0226	-0.0171
2_1	Colombian weedy rice	-0.0223	-0.0148
2_20	Colombian weedy rice	-0.0228	-0.0187
2_21	Colombian weedy rice	-0.0224	-0.0177
2_22	Colombian weedy rice	-0.0223	-0.0171
2_23	Colombian weedy rice	-0.022	-0.0168
2_24	Colombian weedy rice	-0.0223	-0.0175
2_25	Colombian weedy rice	-0.0206	-0.0153
2_26	Colombian weedy rice	-0.0213	-0.0164
2_27	Colombian weedy rice	-0.0218	-0.0142
2_28	Colombian weedy rice	-0.0206	-0.0153
2_29	Colombian weedy rice	-0.0222	-0.0163
2_2	Colombian weedy rice	-0.0224	-0.0154
2_30	Colombian weedy rice	-0.022	-0.0168
2_31	Colombian weedy rice	-0.0217	-0.017
2_32	Colombian weedy rice	-0.0226	-0.0178
2_33	Colombian weedy rice	-0.0204	-0.0167
2_34	Colombian weedy rice	-0.022	-0.0128
2_3	Colombian weedy rice	-0.0216	-0.0131
2_4	Colombian weedy rice	-0.022	-0.0163
2_5	Colombian weedy rice	-0.0217	-0.0148
2_6	Colombian weedy rice	-0.0221	-0.0133
2_7	Colombian weedy rice	-0.0223	-0.0175
2_8	Colombian weedy rice	-0.0218	-0.0153
2_9	Colombian weedy rice	-0.022	-0.0136
3_10	Colombian weedy rice	-0.0212	-0.0125
3_11	Colombian weedy rice	-0.0222	-0.0169
3_13	Colombian weedy rice	-0.0218	-0.0163
3_14	Colombian weedy rice	-0.0221	-0.0168
3_15	Colombian weedy rice	-0.0221	-0.017
3_16	Colombian weedy rice	-0.0222	-0.0167
3_17	Colombian weedy rice	-0.0209	-0.0165
3_18	Colombian weedy rice	-0.0223	-0.0158
3_19	Colombian weedy rice	-0.0201	-0.0144
3_1	Colombian weedy rice	-0.0218	-0.015
3_20	Colombian weedy rice	-0.0218	-0.0169
3_21	Colombian weedy rice	-0.0223	-0.0157
3_22	Colombian weedy rice	-0.0218	-0.0172
3_23	Colombian weedy rice	-0.0224	-0.0163
3_24	Colombian weedy rice	-0.0225	-0.0164
3_25	Colombian weedy rice	-0.0225	-0.017
3_26	Colombian weedy rice	-0.0225	-0.0169
3_27	Colombian weedy rice	-0.0218	-0.0161
3_29	Colombian weedy rice	-0.0214	-0.0153
3_2	Colombian weedy rice	-0.0218	-0.0132
3_30	Colombian weedy rice	-0.0223	-0.0158
3_3	Colombian weedy rice	-0.0219	-0.0155
3_4	Colombian weedy rice	-0.0205	-0.0128
3_5	Colombian weedy rice	-0.022	-0.0163
3_6	Colombian weedy rice	-0.0223	-0.0158
3_7	Colombian weedy rice	-0.0216	-0.0148
3_8	Colombian weedy rice	-0.0223	-0.0165
3_9	Colombian weedy rice	-0.0223	-0.0169
4_10	Colombian weedy rice	-0.0221	-0.0161
4_11	Colombian weedy rice	-0.0224	-0.0169
4_12	Colombian weedy rice	-0.0216	-0.0106
4_13	Colombian weedy rice	-0.0227	-0.0175
4_14	Colombian weedy rice	-0.0207	-0.0171
4_15	Colombian weedy rice	-0.0207	-0.0171
4_16	Colombian weedy rice	-0.0219	-0.0162
4_17	Colombian weedy rice	-0.0202	-0.0162
4_18	Colombian weedy rice	-0.0209	-0.0142
4_19	Colombian weedy rice	-0.0218	-0.0135
4_20	Colombian weedy rice	-0.0221	-0.0154
4_21	Colombian weedy rice	-0.0203	-0.0159
4_23	Colombian weedy rice	-0.0218	-0.0171
4_24	Colombian weedy rice	-0.0225	-0.0171
4_25	Colombian weedy rice	-0.0223	-0.018
4_26	Colombian weedy rice	-0.0222	-0.0173
4_27	Colombian weedy rice	-0.0215	-0.0153
4_28	Colombian weedy rice	-0.0212	-0.0169
4_2	Colombian weedy rice	-0.0222	-0.0157
4_3	Colombian weedy rice	-0.0213	-0.0133
4_4	Colombian weedy rice	-0.0191	-0.0144
4_5	Colombian weedy rice	-0.0223	-0.0166
4_6	Colombian weedy rice	-0.0203	-0.0157
4_7	Colombian weedy rice	-0.021	-0.0138
4_8	Colombian weedy rice	-0.0224	-0.0173
4_9	Colombian weedy rice	-0.0215	-0.0167
5_11	Colombian weedy rice	-0.0225	-0.0169
5_12	Colombian weedy rice	-0.0223	-0.0159
5_13	Colombian weedy rice	-0.0224	-0.0169
5_14	Colombian weedy rice	-0.0223	-0.0156
5_15	Colombian weedy rice	-0.0223	-0.0154
5_16	Colombian weedy rice	-0.0219	-0.0167
5_17	Colombian weedy rice	-0.0221	-0.0139
5_18	Colombian weedy rice	-0.0209	-0.0152
5_19	Colombian weedy rice	-0.0224	-0.0179
5_1	Colombian weedy rice	-0.0212	-0.0152
5_20	Colombian weedy rice	-0.0216	-0.0165
5_21	Colombian weedy rice	-0.0213	-0.0161
5_23	Colombian weedy rice	-0.0212	-0.016
5_24	Colombian weedy rice	-0.0223	-0.0155
5_25	Colombian weedy rice	-0.0221	-0.0152
5_26	Colombian weedy rice	-0.0221	-0.0156
5_27	Colombian weedy rice	-0.0222	-0.0151
5_28	Colombian weedy rice	-0.0224	-0.0166
5_2	Colombian weedy rice	-0.022	-0.0156
5_3	Colombian weedy rice	-0.0225	-0.0161
5_4	Colombian weedy rice	-0.0225	-0.0164
5_5	Colombian weedy rice	-0.0216	-0.0155
5_6	Colombian weedy rice	-0.0225	-0.0168
5_7	Colombian weedy rice	-0.022	-0.0149
5_8	Colombian weedy rice	-0.022	-0.0165
5_9	Colombian weedy rice	-0.0223	-0.0171
C101	Colombian landraces	-0.0192	0.011
C105	Colombian landraces	-0.0219	-0.0112
C106	Colombian landraces	-0.0195	0.0129
C108	Colombian landraces	-0.0197	0.0128
C109	Colombian landraces	-0.0195	0.0134
C110	Colombian landraces	-0.0214	-0.0086
C111	Colombian landraces	-0.0216	-0.0102
C112	Colombian landraces	-0.0197	0.0114
C117	Colombian landraces	-0.0195	0.0131
C118	Colombian landraces	-0.0215	-0.0107
C120	Colombian landraces	-0.0195	0.0122
C122	Colombian landraces	-0.0196	0.0133
C123	Colombian landraces	-0.0195	0.0114
C124	Colombian landraces	-0.0197	0.0119
C32	Colombian landraces	-0.0198	0.0118
C36	Colombian landraces	-0.0197	0.0127
C44	Colombian landraces	-0.0198	0.0127
C52	Colombian landraces	-0.0195	0.0133
C59	Colombian landraces	-0.0208	-0.0019
C6	Colombian comercial rice	-0.0224	-0.0176
C8	Colombian comercial rice	-0.0224	-0.0173
C9	Colombian comercial rice	-0.0225	-0.018
F0	Colombian comercial rice	-0.0223	-0.0171
F3	Colombian comercial rice	-0.0225	-0.0172
F4	Colombian comercial rice	-0.0225	-0.017
F50	Colombian comercial rice	-0.0217	-0.0107
F60	Colombian comercial rice	-0.0222	-0.0142
O1	Colombian comercial rice	-0.0218	-0.0156
oal018	O. alta	0.1641	0.0039
oal133	O. alta	0.2718	-0.0123
oal161	O. alta	0.2544	-0.0117
oal685	O. alta	0.2645	-0.0116
oal686	O. alta	0.2587	-0.0115
ogp01	O. glumaepatula	-0.0048	0.3571
ogp02	O. glumaepatula	-0.0039	0.4104
ogp03	O. glumaepatula	-0.004	0.4096
ogp04	O. glumaepatula	-0.0033	0.4327
ogp05	O. glumaepatula	-0.0207	-0.0134
ogp06	O. glumaepatula	-0.003	0.4348
ogp10	O. glumaepatula	-0.0046	0.3435
ogr155	O. grandiglumis	0.2602	-0.013
ogr156	O. grandiglumis	0.2271	-0.0109
ogr157	O. grandiglumis	0.2464	-0.0116
ogr241	O. grandiglumis	0.2645	-0.0127
ogr560	O. grandiglumis	0.2736	-0.0116
ogr664	O. grandiglumis	0.2665	-0.0127
ola171	O. latifolia	0.2604	-0.0113
ola557	O. latifolia	0.2292	-0.0101
ola697	O. latifolia	0.2431	-0.0099
ola787	O. latifolia	0.2061	-0.0093

## Sheet: Table S5
Supplementary Table 5. Structure Harvester results for the STRUCTURE runs on Colombian accessions
# K	Reps	Mean LnP(K)	Stdev LnP(K)	Ln'(K)	|Ln''(K)|	Delta K
1	3	-286274	1.8824	NA	NA	NA
2	3	-232431	10.2504	53842.8	30833.8	3008.06
3	3	-209422	10.8871	23009	9864.47	906.065
4	3	-196278	30.3009	13144.5	6610.23	218.153
5	3	-189743	7.5036	6534.3	6531.8	870.494
6	3	-189741	26.8375	2.5	24.6333	0.917869
7	3	-189763	24.8218	-22.1333	82294.7	3315.43
8	3	-272080	142542	-82316.8	160720	1.12752
9	3	-193677	5868.49	78402.8	74900.9	12.7632
10	3	-190175	639.42	3501.9	3436.17	5.37388
11	3	-190109	539.522	65.7333	75640.2	140.199
12	3	-265684	131441	-75574.4	151092	1.1495
13	3	-190167	606.492	75517.3	75512.7	124.507
14	3	-190162	566.27	4.63333	357.467	0.631265
15	3	-189800	28.8594	362.1	NA	NA

## Sheet: Table S6
Supplementary Table 6. Colombian Oryza accession information and coefficients of ancestry inferred by STRUCTURE software (K=2, K=5 and K=7). Numbers represent the proportion of an individual's genome expained by different ancestry in the models inferred by Structure software. Colors in the columns are the same as in Figure 3.
GBS ID	Group	Inferred ancestry for K=2 model		Inferred ancestry for K=5 model					Inferred ancestry for K=7 model
		green	purple	green	purple	orange	yellow	blue	green	purple	orange	yellow	blue	pink	brown
1_1	Colombian weedy rice	0	1	0.4429	0.0083	0.119	0.3602	0.0696	0.0073	0.3615	0.119	0.4471	0.0003	0	0.0647
1_10	Colombian weedy rice	0	1	0.0007	0.292	0	0.2853	0.422	0.293	0.288	0	0	0	0	0.4191
1_11	Colombian weedy rice	0.175	0.825	0.0087	0.2299	0	0.3975	0.3639	0.2307	0.3987	0	0.005	0	0	0.3657
1_12	Colombian weedy rice	0.083	0.917	0.5488	0	0.103	0	0.3481	0	0	0.1027	0.5495	0	0	0.3478
1_13	Colombian weedy rice	0.055	0.945	0	0.2257	0.001	0.0083	0.765	0.227	0.006	0	0	0	0	0.767
1_15	Colombian weedy rice	0.083	0.917	0.2307	0.4785	0.0117	0.005	0.2741	0.4783	0.0037	0.0083	0.2317	0	0.0003	0.2777
1_16	Colombian weedy rice	0.014	0.986	0.001	0.1006	0.001	0.1326	0.7648	0.099	0.1333	0.001	0	0	0	0.7667
1_18	Colombian weedy rice	0	1	0	0.9947	0	0.001	0.0043	0.996	0.001	0	0	0	0	0.003
1_19	Colombian weedy rice	0.1707	0.8293	0.001	0.5227	0	0.3547	0.1217	0.5232	0.3558	0	0.0007	0	0	0.1204
1_2	Colombian weedy rice	0.214	0.786	0.001	0.2767	0	0.7203	0.002	0.2758	0.7232	0	0	0	0	0.001
1_20	Colombian weedy rice	0.002	0.998	0.6209	0.083	0.1691	0.124	0.003	0.0827	0.1241	0.1691	0.6224	0	0	0.0017
1_21	Colombian weedy rice	0.0917	0.9083	0.0183	0	0	0	0.9817	0	0	0	0.0117	0	0	0.9883
1_22	Colombian weedy rice	0	1	0.001	0.7162	0.067	0	0.2157	0.7178	0	0.067	0	0	0	0.2151
1_23	Colombian weedy rice	0.005	0.995	0.002	0.003	0	0.5045	0.4905	0.002	0.5075	0	0.001	0	0	0.4895
1_24	Colombian weedy rice	0.112	0.888	0	0.6239	0	0	0.3761	0.6245	0	0	0	0	0	0.3755
1_25	Colombian weedy rice	0.0637	0.9363	0	0.2588	0.056	0.2645	0.4206	0.2585	0.2652	0.056	0	0	0	0.4203
1_26	Colombian weedy rice	0.067	0.933	0	0.3896	0.0027	0.1841	0.4236	0.3891	0.1851	0.0017	0	0	0	0.4241
1_27	Colombian weedy rice	0	1	0.3519	0.0327	0.027	0.4262	0.1623	0.0257	0.4305	0.025	0.3515	0	0	0.1673
1_28	Colombian weedy rice	0.161	0.839	0.0007	0.0017	0	0.8133	0.1843	0.0013	0.8172	0	0	0	0	0.1815
1_29	Colombian weedy rice	0	1	0.4485	0.2976	0.131	0.1056	0.0173	0.3001	0.1064	0.1317	0.4525	0	0	0.0093
1_3	Colombian weedy rice	0	1	0	0.472	0	0.528	0	0.471	0.529	0	0	0	0	0
1_4	Colombian weedy rice	0.032	0.968	0	0.3227	0	0.4678	0.2095	0.3232	0.4693	0	0	0	0	0.2075
1_5	Colombian weedy rice	0	1	0.0023	0.7903	0	0.084	0.1234	0.7906	0.0844	0	0.0017	0	0	0.1234
1_6	Colombian weedy rice	0.081	0.919	0	0.0707	0	0.0113	0.9179	0.0734	0.0083	0	0	0	0	0.9183
1_8	Colombian weedy rice	0	1	0	0.3137	0	0.6023	0.084	0.3165	0.6077	0	0	0	0	0.0757
1_9	Colombian weedy rice	0	1	0	0.3938	0	0.4852	0.121	0.3941	0.4868	0	0	0	0	0.119
2_1	Colombian weedy rice	0.028	0.972	0.001	0	0.001	0.3617	0.6363	0	0.3626	0	0.001	0	0	0.6364
2_10	Colombian weedy rice	0.023	0.977	0.001	0.3164	0	0.3521	0.3304	0.3169	0.3526	0	0.0007	0	0	0.3299
2_11	Colombian weedy rice	0	1	0.1319	0.001	0	0	0.8671	0	0	0	0.1301	0	0	0.8699
2_12	Colombian weedy rice	0.001	0.999	0.0003	0.9987	0	0	0.001	1	0	0	0	0	0	0
2_13	Colombian weedy rice	0	1	0.0257	0.0264	0	0	0.948	0.02	0	0	0.018	0	0	0.962
2_14	Colombian weedy rice	0.0553	0.9447	0.1217	0.7566	0	0	0.1217	0.757	0	0	0.1207	0	0	0.1223
2_15	Colombian weedy rice	0	1	0.001	0.0913	0.002	0.9047	0.001	0.0757	0.8913	0	0	0.0127	0.0203	0
2_16	Colombian weedy rice	0	1	0.0013	0.4133	0	0	0.5853	0.4137	0	0	0.001	0	0	0.5853
2_17	Colombian weedy rice	0	1	0	1	0	0	0	1	0	0	0	0	0	0
2_18	Colombian weedy rice	0	1	0	1	0	0	0	1	0	0	0	0	0	0
2_19	Colombian weedy rice	0.069	0.931	1	0	0	0	0	0	0	0	1	0	0	0
2_2	Colombian weedy rice	0	1	0	0	0	1	0	0	1	0	0	0	0	0
2_20	Colombian weedy rice	0	1	0.0073	0.8373	0	0	0.1553	0.8387	0	0	0.0063	0	0	0.155
2_21	Colombian weedy rice	0	1	0	1	0	0	0	1	0	0	0	0	0	0
2_22	Colombian weedy rice	0	1	0.002	0.425	0	0	0.573	0.4253	0	0	0.001	0	0	0.5737
2_23	Colombian weedy rice	0	1	0.001	0.2722	0	0	0.7268	0.2729	0	0	0.001	0	0	0.7261
2_24	Colombian weedy rice	0	1	0	0.985	0	0	0.015	0.989	0	0	0	0	0	0.011
2_25	Colombian weedy rice	0	1	0	0.001	0	0.6287	0.3703	0	0.631	0	0	0	0	0.369
2_26	Colombian weedy rice	0.064	0.936	0.0307	0.5077	0	0.4513	0.0103	0.51	0.4533	0	0.0297	0	0	0.007
2_27	Colombian weedy rice	0.0217	0.9783	0.001	0.0007	0	0	0.9983	0	0	0	0.001	0	0	0.999
2_28	Colombian weedy rice	0	1	0.1173	0.001	0	0	0.8817	0	0	0	0.1158	0	0	0.8842
2_29	Colombian weedy rice	0	1	0.001	0.7369	0	0.1704	0.0917	0.737	0.1713	0	0.001	0	0	0.0907
2_3	Colombian weedy rice	0	1	0	0	0	1	0	0	1	0	0	0	0	0
2_30	Colombian weedy rice	0	1	1	0	0	0	0	0	0	0	1	0	0	0
2_31	Colombian weedy rice	0	1	0.0273	0.8503	0	0.001	0.1213	0.8523	0	0	0.0187	0	0	0.129
2_32	Colombian weedy rice	0	1	0	1	0	0	0	1	0	0	0	0	0	0
2_33	Colombian weedy rice	0.094	0.906	0.001	0.3691	0	0	0.6299	0.3695	0	0	0.001	0	0	0.6295
2_34	Colombian weedy rice	0	1	0	0.09	0.001	0	0.909	0.0898	0	0	0	0	0	0.9102
2_4	Colombian weedy rice	0	1	1	0	0	0	0	0	0	0	1	0	0	0
2_5	Colombian weedy rice	0	1	0	0.3843	0	0.6157	0	0.3835	0.6165	0	0	0	0	0
2_6	Colombian weedy rice	0.072	0.928	0	0	0	0.349	0.651	0	0.3493	0	0	0	0	0.6507
2_7	Colombian weedy rice	0	1	0	0.999	0	0.001	0	0.999	0.001	0	0	0	0	0
2_8	Colombian weedy rice	0.054	0.946	0.0846	0.001	0	0.2855	0.6289	0	0.2868	0	0.0837	0	0	0.6295
2_9	Colombian weedy rice	0.096	0.904	0	0.075	0.036	0.52	0.369	0.0726	0.5208	0.035	0	0.001	0.0007	0.3699
3_1	Colombian weedy rice	0	1	0.001	0.0157	0	0.793	0.1903	0.0093	0.7966	0	0	0	0	0.1941
3_10	Colombian weedy rice	0	1	0	0	0	1	0	0	1	0	0	0	0	0
3_11	Colombian weedy rice	0	1	1	0	0	0	0	0	0	0	1	0	0	0
3_13	Colombian weedy rice	0	1	0.5655	0.0443	0	0	0.3901	0.0424	0	0	0.5644	0	0	0.3933
3_14	Colombian weedy rice	0	1	0.001	0.4413	0	0	0.5577	0.4407	0	0	0.001	0	0	0.5583
3_15	Colombian weedy rice	0	1	0.0007	0.001	0	0.317	0.6813	0.0003	0.3198	0	0	0	0	0.6799
3_16	Colombian weedy rice	0	1	0.0053	0.3308	0	0.3815	0.2824	0.3306	0.3826	0	0.004	0	0	0.2829
3_17	Colombian weedy rice	0	1	0.1536	0.4597	0	0.3851	0.0017	0.4607	0.386	0	0.1523	0	0	0.001
3_18	Colombian weedy rice	0.002	0.998	0.8087	0	0	0	0.1913	0	0	0	0.8079	0	0	0.1921
3_19	Colombian weedy rice	0	1	0.0017	0.1393	0	0.1523	0.7067	0.1398	0.1528	0	0.001	0	0	0.7065
3_2	Colombian weedy rice	0	1	0	0	0	1	0	0	1	0	0	0	0	0
3_20	Colombian weedy rice	0.045	0.955	0.7315	0.2685	0	0	0	0.2689	0	0	0.7311	0	0	0
3_21	Colombian weedy rice	0	1	0.6502	0	0	0	0.3498	0	0	0	0.6494	0	0	0.3506
3_22	Colombian weedy rice	0	1	0	0.9293	0	0	0.0707	0.9296	0	0	0	0	0	0.0704
3_23	Colombian weedy rice	0	1	0	0.6147	0	0.3853	0	0.614	0.386	0	0	0	0	0
3_24	Colombian weedy rice	0	1	0	0.6152	0	0.3848	0	0.614	0.386	0	0	0	0	0
3_25	Colombian weedy rice	0	1	0.7992	0	0	0.003	0.1978	0	0.002	0	0.7989	0	0	0.1991
3_26	Colombian weedy rice	0	1	0	0.6358	0	0.3326	0.0317	0.6387	0.3353	0	0	0	0	0.026
3_27	Colombian weedy rice	0.001	0.999	0.0336	0.001	0	0.5296	0.4357	0	0.5329	0	0.0234	0	0	0.4438
3_29	Colombian weedy rice	0	1	0.0027	0.1693	0	0.0017	0.8263	0.1698	0.001	0	0.0017	0	0	0.8276
3_3	Colombian weedy rice	0.052	0.948	0.005	0.0003	0	0.2614	0.7332	0	0.2618	0	0.0033	0	0	0.7349
3_30	Colombian weedy rice	0.001	0.999	0.6549	0	0	0	0.3451	0	0	0	0.6538	0	0	0.3462
3_4	Colombian weedy rice	0	1	0.004	0	0	0.988	0.008	0	0.9913	0	0.0033	0	0	0.0053
3_5	Colombian weedy rice	0	1	0.9607	0	0	0.0393	0	0	0.0393	0	0.9607	0	0	0
3_6	Colombian weedy rice	0	1	0	0.165	0	0.7567	0.0783	0.1658	0.7602	0	0	0	0	0.074
3_7	Colombian weedy rice	0	1	0	0	0	1	0	0	1	0	0	0	0	0
3_8	Colombian weedy rice	0.018	0.982	0.3723	0.23	0	0.1763	0.2213	0.2303	0.1773	0	0.3709	0	0	0.2216
3_9	Colombian weedy rice	0	1	0.003	0.2701	0	0.1574	0.5695	0.2693	0.1583	0	0.0013	0	0	0.571
4_10	Colombian weedy rice	0	1	0	0.002	0	0.973	0.025	0.0013	0.9823	0	0	0	0	0.0163
4_11	Colombian weedy rice	0	1	0.0077	0.4323	0	0.477	0.083	0.4323	0.4787	0	0.006	0	0	0.083
4_12	Colombian weedy rice	0.164	0.836	0	0	0.1131	0.8869	0	0	0.887	0.113	0	0	0	0
4_13	Colombian weedy rice	0	1	1	0	0	0	0	0	0	0	1	0	0	0
4_14	Colombian weedy rice	0	1	0	1	0	0	0	1	0	0	0	0	0	0
4_15	Colombian weedy rice	0	1	0.001	0.7814	0	0	0.2176	0.7827	0	0	0.001	0	0	0.2163
4_16	Colombian weedy rice	0	1	0	0.6207	0	0.3793	0	0.6202	0.3798	0	0	0	0	0
4_17	Colombian weedy rice	0	1	0.0007	0.9983	0	0	0.001	0.999	0	0	0	0	0	0.001
4_18	Colombian weedy rice	0.05	0.95	0.097	0.0037	0	0.2113	0.688	0.0023	0.2127	0	0.0937	0	0	0.6912
4_19	Colombian weedy rice	0.002	0.998	0	0	0	1	0	0	1	0	0	0	0	0
4_2	Colombian weedy rice	0	1	0.285	0	0	0.714	0.001	0	0.7155	0	0.2845	0	0	0
4_20	Colombian weedy rice	0	1	0.5488	0	0	0.4512	0	0	0.4517	0	0.5483	0	0	0
4_21	Colombian weedy rice	0	1	0.001	0.6889	0	0.133	0.1771	0.6901	0.1343	0	0.001	0	0	0.1746
4_23	Colombian weedy rice	0	1	0.001	0.7886	0	0	0.2104	0.7899	0	0	0.0003	0	0	0.2097
4_24	Colombian weedy rice	0	1	0.6065	0.0003	0	0	0.3931	0	0	0	0.6062	0	0	0.3938
4_25	Colombian weedy rice	0	1	0	1	0	0	0	1	0	0	0	0	0	0
4_26	Colombian weedy rice	0	1	0.0077	0.6455	0	0	0.3468	0.646	0	0	0.0057	0	0	0.3483
4_27	Colombian weedy rice	0	1	0	0.613	0	0.387	0	0.6124	0.3876	0	0	0	0	0
4_28	Colombian weedy rice	0	1	0.001	0.9027	0	0.001	0.0953	0.9044	0.0003	0	0.001	0	0	0.0943
4_3	Colombian weedy rice	0	1	0	0	0	1	0	0	1	0	0	0	0	0
4_4	Colombian weedy rice	0	1	0.3713	0.3313	0	0.2947	0.0027	0.3319	0.2959	0	0.3712	0	0	0.001
4_5	Colombian weedy rice	0	1	0.3484	0.3651	0	0.2811	0.0053	0.3653	0.2827	0	0.3487	0	0	0.0033
4_6	Colombian weedy rice	0	1	0.001	0.4957	0	0.4993	0.004	0.4957	0.501	0	0.0007	0	0	0.0027
4_7	Colombian weedy rice	0	1	0	0.2684	0	0.7316	0	0.2673	0.7327	0	0	0	0	0
4_8	Colombian weedy rice	0	1	1	0	0	0	0	0	0	0	1	0	0	0
4_9	Colombian weedy rice	0	1	0.8332	0.0907	0	0.0761	0	0.091	0.0767	0	0.8323	0	0	0
5_1	Colombian weedy rice	0	1	0.2253	0.163	0	0.6107	0.001	0.162	0.6127	0	0.225	0	0	0.0003
5_11	Colombian weedy rice	0.0193	0.9807	0.997	0.003	0	0	0	0.002	0	0	0.998	0	0	0
5_12	Colombian weedy rice	0	1	0.5559	0.0003	0	0	0.4438	0	0	0	0.5549	0	0	0.4451
5_13	Colombian weedy rice	0.032	0.968	0.8425	0.1565	0	0.001	0	0.1561	0.001	0	0.8429	0	0	0
5_14	Colombian weedy rice	0	1	0	0.2502	0	0.0881	0.6618	0.2498	0.0884	0	0	0	0	0.6618
5_15	Colombian weedy rice	0	1	0	0.3687	0	0.5353	0.096	0.3688	0.5365	0	0	0	0	0.0947
5_16	Colombian weedy rice	0	1	0.6787	0.147	0	0.07	0.1043	0.151	0.0697	0	0.682	0	0	0.0973
5_17	Colombian weedy rice	0	1	0	0.5592	0	0.4285	0.0123	0.5607	0.4313	0	0	0	0	0.008
5_18	Colombian weedy rice	0	1	0.57	0.001	0	0.197	0.232	0.0007	0.198	0	0.5703	0	0	0.231
5_19	Colombian weedy rice	0.001	0.999	0	0.7986	0	0	0.2014	0.7999	0	0	0	0	0	0.2001
5_2	Colombian weedy rice	0	1	0	0.4925	0	0.4149	0.0926	0.493	0.416	0	0	0	0	0.091
5_20	Colombian weedy rice	0	1	0.7058	0.008	0	0.1661	0.1201	0.0047	0.1681	0	0.7052	0	0	0.122
5_21	Colombian weedy rice	0	1	0.6616	0.2084	0	0.1	0.03	0.2121	0.1014	0	0.6648	0	0	0.0217
5_23	Colombian weedy rice	0.001	0.999	0.7654	0.2313	0	0.0023	0.001	0.2322	0.001	0	0.7668	0	0	0
5_24	Colombian weedy rice	0.003	0.997	0.9	0	0	0.0797	0.0203	0	0.0804	0	0.9026	0	0	0.017
5_25	Colombian weedy rice	0.0373	0.9627	0.8516	0	0	0.1484	0	0	0.1478	0	0.8522	0	0	0
5_26	Colombian weedy rice	0.049	0.951	0.5243	0.1057	0	0.1797	0.1903	0.106	0.1797	0	0.5247	0	0	0.1897
5_27	Colombian weedy rice	0	1	0.1956	0.3979	0.005	0.2866	0.115	0.3986	0.2879	0.0033	0.1958	0	0	0.1144
5_28	Colombian weedy rice	0	1	0.7879	0.0847	0	0.1274	0	0.0847	0.128	0	0.7873	0	0	0
5_3	Colombian weedy rice	0.001	0.999	0.2179	0.1663	0	0.6148	0.001	0.1647	0.617	0	0.2177	0	0	0.0007
5_4	Colombian weedy rice	0	1	0.7367	0.115	0	0.1483	0	0.115	0.1487	0	0.7362	0	0	0
5_5	Colombian weedy rice	0	1	0.839	0.001	0	0.159	0.001	0.001	0.1596	0	0.8391	0	0	0.0003
5_6	Colombian weedy rice	0	1	1	0	0	0	0	0	0	0	1	0	0	0
5_7	Colombian weedy rice	0.035	0.965	0.007	0.0443	0	0.1493	0.7994	0.0377	0.1518	0	0.0033	0	0	0.8072
5_8	Colombian weedy rice	0	1	0.001	0.5827	0	0.4153	0.001	0.5817	0.4173	0	0	0	0	0.001
5_9	Colombian weedy rice	0	1	0	0.5789	0	0.4141	0.007	0.5791	0.4166	0	0	0	0	0.0043
C101	Colombian landraces	1	0	0	0	1	0	0	0	0	1	0	0	0	0
C105	Colombian landraces	0.1917	0.8083	0.001	0.004	0.1331	0	0.8619	0.0027	0	0.133	0.001	0	0	0.8633
C106	Colombian landraces	1	0	0	0	1	0	0	0	0	1	0	0	0	0
C108	Colombian landraces	1	0	0	0	1	0	0	0	0	1	0	0	0	0
C109	Colombian landraces	1	0	0	0	1	0	0	0	0	1	0	0	0	0
C110	Colombian landraces	0.231	0.769	0.001	0	0.13	0	0.869	0	0	0.1301	0.0003	0	0	0.8696
C111	Colombian landraces	0.162	0.838	0.1751	0	0.0914	0	0.7336	0	0	0.0914	0.1731	0	0	0.7356
C112	Colombian landraces	1	0	0	0	1	0	0	0	0	1	0	0	0	0
C117	Colombian landraces	1	0	0	0	1	0	0	0	0	1	0	0	0	0
C118	Colombian landraces	0.153	0.847	0.5298	0	0.0754	0	0.3948	0	0	0.0751	0.5295	0	0	0.3954
C120	Colombian landraces	1	0	0	0	1	0	0	0	0	1	0	0	0	0
C122	Colombian landraces	1	0	0	0	1	0	0	0	0	1	0	0	0	0
C123	Colombian landraces	1	0	0	0	1	0	0	0	0	1	0	0	0	0
C124	Colombian landraces	1	0	0	0	1	0	0	0	0	1	0	0	0	0
C32	Colombian landraces	1	0	0	0	1	0	0	0	0	1	0	0	0	0
C36	Colombian landraces	1	0	0	0	1	0	0	0	0	1	0	0	0	0
C44	Colombian landraces	1	0	0	0	1	0	0	0	0	1	0	0	0	0
C52	Colombian landraces	1	0	0	0	1	0	0	0	0	1	0	0	0	0
C59	Colombian landraces	0.703	0.297	0.4318	0	0.5682	0	0	0	0	0.568	0.432	0	0	0
C6	Colombian commercial rice	0	1	0	0.001	0	0	0.999	0.001	0	0	0	0	0	0.999
C8	Colombian commercial rice	0	1	0.022	0.0934	0	0	0.8846	0.0954	0	0	0.016	0	0	0.8886
C9	Colombian commercial rice	0	1	0.0013	0	0	0	0.9987	0	0	0	0.001	0	0	0.999
F0	Colombian commercial rice	0	1	1	0	0	0	0	0	0	0	1	0	0	0
F3	Colombian commercial rice	0	1	0.0507	0	0	0	0.9493	0	0	0	0.04	0	0	0.96
F4	Colombian commercial rice	0	1	0.0037	0	0	0	0.9963	0	0	0	0.002	0	0	0.998
F50	Colombian commercial rice	0.2173	0.7827	0	0	0.057	0	0.943	0	0	0.056	0	0	0	0.944
F60	Colombian commercial rice	0.091	0.909	0	0	0	0	1	0	0	0	0	0	0	1
O1	Colombian commercial rice	0.018	0.982	0.0033	0	0	0	0.9967	0	0	0	0.002	0	0	0.998

## Sheet: Table S7
Supplementary Table 7. Structure Harvester results for the STRUCTURE runs on Colombian accessions
# K	Reps	Mean LnP(K)	Stdev LnP(K)	Ln'(K)	|Ln''(K)|	Delta K
1	3	-1.1669e+06	1.5373	NA	NA	NA
2	3	-940814	3.3501	226090	125584	37486.2
3	3	-840307	17.4374	100507	33525	1922.59
4	3	-773325	41.3684	66982	51558.6	1246.33
5	3	-757901	5936.27	15423.4	70.5333	0.011882
6	3	-742407	6797.15	15493.9	13094.3	1.92643
7	3	-740008	2367.78	2399.63	4490.63	1.89656
8	3	-733117	11108	6890.27	84.2667	0.007586
9	3	-726143	12551.8	6974.53	593.433	0.047279
10	3	-719762	2284.6	6381.1	671.9	0.2941
11	3	-714053	7182.75	5709.2	7557.13	1.05212
12	3	-715900	8924.45	-1847.93	146	0.01636
13	3	-717602	9807.46	-1701.93	7909.23	0.806451
14	3	-711395	4340.5	6207.3	7849.5	1.80843
15	3	-713037	3321.06	-1642.2	NA	NA

## Sheet: Table S8
Supplementary Table 8. World Oryza accession information and coefficients of ancestry inferred by STRUCTURE software (K=2, K=3 and K=4). Numbers represent the proportion of an individual's genome expained by different ancestry in the models inferred by Structure software. Colors in the columns are the same as in Figure 4.
GBS ID	Group	Inferred ancestry for K=2 model		Inferred ancestry for K=3 model			Inferred ancestry for K=4 model
		red	blue	red	blue	green	red	blue	green	purple
1107	japonica	1	0	1	0	0	0	0	1	0
5803	indica	0	1	0	1	0	0	0	0	1
16428	japonica	0.976	0.024	0.9693	0.0307	0	0	0	0.966	0.034
16657	japonica	1	0	1	0	0	0	0	1	0
27016	japonica	0.9503	0.0497	0.9469	0.0531	0	0	0	0.9459	0.0541
40748	japonica	0.9867	0.0133	0.971	0.029	0	0.002	0	0.965	0.033
52696	aus	0	1	0	0	1	0	1	0	0
54287	japonica	1	0	1	0	0	0	0	1	0
62151	indica	0.018	0.982	0.0173	0.9827	0	0	0	0.0197	0.9803
64519	indica	0	1	0	1	0	0	0	0	1
64598	admixed cultivar	0.466	0.534	0.4885	0.5105	0.001	0	0.001	0.492	0.507
66069	indica	0	1	0	1	0	0	0	0	1
66158	indica	0	1	0	1	0	0	0	0	1
71333	indica	0.001	0.999	0	1	0	0	0	0	1
71389	indica	0.001	0.999	0.001	0.999	0	0	0	0.001	0.999
71481	japonica	1	0	1	0	0	0	0	1	0
71482	japonica	1	0	1	0	0	0	0	1	0
71483	indica	0.001	0.999	0.001	0.999	0	0	0	0.001	0.999
71498	indica	0	1	0	1	0	0	0	0	1
71500	japonica	1	0	1	0	0	0	0	1	0
71521	japonica	1	0	1	0	0	0	0	1	0
71547	indica	0	1	0	1	0	0	0	0	1
71550	japonica	1	0	1	0	0	0	0	1	0
71563	japonica	1	0	1	0	0	0	0	1	0
71564	indica	0.045	0.955	0.057	0.943	0	0	0	0.059	0.941
71586	japonica	1	0	1	0	0	0	0	1	0
71615	japonica	1	0	0.999	0.001	0	0	0	0.9993	0.0007
71634	japonica	1	0	1	0	0	0	0	1	0
71653	indica	0	1	0	1	0	0	0.001	0	0.999
71655	indica	0.005	0.995	0.018	0.982	0	0	0	0.02	0.98
73222	indica	0.012	0.988	0.013	0.987	0	0	0	0.014	0.986
77579	japonica	1	0	1	0	0	0	0	1	0
78592	japonica	1	0	1	0	0	0	0	1	0
78594	japonica	1	0	1	0	0	0	0	1	0
78597	japonica	1	0	1	0	0	0	0	1	0
78599	japonica	1	0	1	0	0	0	0	1	0
79154	indica	0	1	0	1	0	0	0	0	1
79552	japonica	1	0	1	0	0	0	0	1	0
79803	japonica	1	0	1	0	0	0	0	1	0
79805	japonica	1	0	1	0	0	0	0	1	0
79817	japonica	1	0	1	0	0	0	0	1	0
79820	japonica	1	0	1	0	0	0	0	1	0
79821	japonica	1	0	1	0	0	0	0	1	0
79829	japonica	1	0	1	0	0	0	0	1	0
80470	Wild rice	0.033	0.967	0	0.097	0.903	0.1277	0.783	0	0.0893
80724	Wild rice	0.034	0.966	0	0.3266	0.6734	0.1591	0.5287	0	0.3122
81990	Wild rice	0.543	0.457	0.2827	0.0297	0.6877	0.999	0	0	0.001
82037	South Asian weedy rice	0.0093	0.9907	0	0.6289	0.3711	0.104	0.2747	0	0.6213
82687	japonica	1	0	1	0	0	0	0	1	0
82691	japonica	1	0	1	0	0	0	0	1	0
83850	japonica	1	0	1	0	0	0	0	1	0
86449	South Asian weedy rice	0	1	0	0.941	0.059	0.025	0.039	0	0.936
86478	South Asian weedy rice	0.001	0.999	0	0	1	0	1	0	0
86494	Wild rice	0.061	0.939	0.001	0.3857	0.6133	0.2498	0.3742	0	0.3759
87883	Wild rice	0.433	0.567	0.3114	0.1761	0.5125	0.7593	0.0387	0.0473	0.1547
88001	indica	0.001	0.999	0.001	0.999	0	0	0	0.001	0.999
88834	Wild rice	0.043	0.957	0	0.4632	0.5368	0.2324	0.3184	0	0.4491
89191	South Asian weedy rice	0.045	0.955	0	0.4026	0.5974	0.2527	0.357	0	0.3903
89235	South Asian weedy rice	0.007	0.993	0	0.7352	0.2648	0.091	0.1657	0	0.7433
89240	South Asian weedy rice	0.053	0.947	0.001	0.4067	0.5923	0.2797	0.3267	0	0.3937
90675	indica	0	1	0.001	0.9987	0.0003	0	0.001	0.001	0.998
90705	indica	0	1	0	1	0	0	0	0	1
90734	NE Asian weedy rice	1	0	1	0	0	0	0	1	0
90740	NE Asian weedy rice	0.079	0.921	0.0979	0.9011	0.001	0	0.001	0.103	0.896
90752	NE Asian weedy rice	1	0	1	0	0	0	0	1	0
90754	NE Asian weedy rice	1	0	1	0	0	0	0	1	0
90785	NE Asian weedy rice	1	0	1	0	0	0	0	1	0
90818	NE Asian weedy rice	0.0547	0.9453	0.071	0.929	0	0	0	0.0761	0.9239
90819	NE Asian weedy rice	1	0	1	0	0	0	0	1	0
90822	NE Asian weedy rice	1	0	1	0	0	0	0	1	0
90835	NE Asian weedy rice	0.043	0.957	0.0561	0.9439	0	0	0	0.0611	0.9389
99599	South Asian weedy rice	0.185	0.815	0.0873	0.6368	0.2759	0.362	0	0	0.638
99601	South Asian weedy rice	0.631	0.369	0.2377	0	0.7623	1	0	0	0
100206	South Asian weedy rice	0.0117	0.9883	0	0.162	0.838	0.1024	0.7406	0	0.1571
100218	South Asian weedy rice	0.016	0.984	0	0.5088	0.4912	0.1723	0.3253	0	0.5023
100916	Wild rice	0.666	0.334	0.2481	0	0.7519	1	0	0	0
101974	Wild rice	0.586	0.414	0.3807	0.016	0.6033	0.916	0	0.083	0.001
102157	South Asian weedy rice	0.04	0.96	0.002	0.5833	0.4147	0.1901	0.2357	0	0.5742
103423	Wild rice	0.243	0.757	0.1076	0.5395	0.3529	0.424	0	0	0.576
103821	Wild rice	0.3803	0.6197	0.384	0.523	0.093	0.055	0.063	0.366	0.516
103830	Wild rice	0.0023	0.9977	0	0	1	0	1	0	0
104406	South Asian weedy rice	0.032	0.968	0	0.3321	0.6679	0.212	0.4727	0	0.3153
104455	South Asian weedy rice	0.009	0.991	0	0.5775	0.4225	0.0927	0.3317	0	0.5757
104496	South Asian weedy rice	0	1	0	0.89	0.11	0.0043	0.1117	0	0.884
104501	Wild rice	0.489	0.511	0.2921	0.091	0.6169	0.7451	0.086	0.071	0.098
104599	Wild rice	0.6333	0.3667	0.2381	0	0.7619	1	0	0	0
104624	Wild rice	0.449	0.551	0.4031	0.3575	0.2394	0.5723	0	0.171	0.2567
104764	Wild rice	0.001	0.999	0	0.779	0.221	0.0327	0.1944	0	0.7729
104812	Wild rice	0.1487	0.8513	0.054	0.4137	0.5323	0.4737	0.1143	0	0.412
104875	Wild rice	0.038	0.962	0	0.383	0.617	0.2274	0.4065	0	0.3661
105353	South Asian weedy rice	0.513	0.487	0.2789	0.0883	0.6328	0.961	0	0	0.039
105362	South Asian weedy rice	0.053	0.947	0	0.408	0.592	0.2337	0.3747	0	0.3917
105706	Wild rice	0.6443	0.3557	0.241	0	0.759	1	0	0	0
105709	Wild rice	0.658	0.342	0.239	0	0.761	1	0	0	0
105720	Wild rice	0.332	0.668	0.1551	0.2261	0.6189	0.7233	0.0517	0	0.225
105728	South Asian weedy rice	0.0143	0.9857	0	0.4897	0.5103	0.2047	0.2964	0	0.4988
105798	South Asian weedy rice	0.195	0.805	0.1034	0.6254	0.2712	0.3688	0	0	0.6312
105851	Wild rice	0.02	0.98	0	0.4323	0.5677	0.1871	0.3856	0	0.4273
105855	Wild rice	0.361	0.639	0.1858	0.3526	0.4615	0.67	0	0	0.33
105888	Wild rice	0.565	0.435	0.3573	0.032	0.6107	0.91	0.002	0.0707	0.0173
105898	Wild rice	0.586	0.414	0.358	0.005	0.637	0.9706	0	0.0294	0
105942	Wild rice	0.507	0.493	0.2588	0.1216	0.6196	0.9199	0	0	0.0801
106086	Wild rice	0.11	0.89	0.0634	0.6979	0.2387	0.2061	0.0874	0.002	0.7045
106097	South Asian weedy rice	0.001	0.999	0	0.5113	0.4887	0.001	0.5077	0	0.4913
106103	Wild rice	0.523	0.477	0.3306	0.0247	0.6448	0.9197	0.0326	0.0423	0.0053
106122	Wild rice	0.292	0.708	0.1547	0.403	0.4423	0.594	0.002	0	0.404
106126	Wild rice	0.4913	0.5087	0.2803	0.109	0.6107	0.907	0	0.001	0.092
106134	Wild rice	0.57	0.43	0.3911	0.0103	0.5985	0.8874	0.0077	0.1003	0.0047
106166	Wild rice	0.539	0.461	0.3711	0.0854	0.5435	0.8616	0.001	0.0597	0.0777
106168	Wild rice	0.5583	0.4417	0.4707	0.1919	0.3374	0.6801	0	0.2323	0.0876
106169	Wild rice	0.3753	0.6247	0.2652	0.3609	0.3739	0.7565	0	0	0.2435
106316	South Asian weedy rice	0.058	0.942	0.001	0.3947	0.6043	0.2861	0.3371	0	0.3768
106321	Wild rice	0.115	0.885	0.038	0.684	0.278	0.3042	0.0023	0	0.6935
106332	South Asian weedy rice	0.295	0.705	0.16	0.3703	0.4697	0.7412	0	0	0.2588
106338	South Asian weedy rice	0.339	0.661	0.1599	0.3552	0.4848	0.6509	0	0	0.3491
106431	South Asian weedy rice	0	1	0	0	1	0	1	0	0
106453	Wild rice	0.517	0.483	0.2557	0.0763	0.668	0.956	0	0	0.044
106518	Wild rice	0.257	0.743	0.13	0.469	0.401	0.5063	0.0003	0	0.4933
109634	indica	0.0073	0.9927	0.013	0.981	0.006	0.0233	0.001	0.002	0.9737
112801	NE Asian weedy rice	0.055	0.945	0.0717	0.9283	0	0	0	0.077	0.923
112821	NE Asian weedy rice	1	0	1	0	0	0	0	1	0
112832	NE Asian weedy rice	1	0	1	0	0	0	0	1	0
113866	NE Asian weedy rice	1	0	1	0	0	0	0	1	0
115190	japonica	0.2583	0.7417	0.2864	0.7136	0	0	0	0.2934	0.7066
115298	NE Asian weedy rice	0.008	0.992	0.014	0.986	0	0	0	0.016	0.984
115306	NE Asian weedy rice	1	0	1	0	0	0	0	1	0
115580	NE Asian weedy rice	1	0	1	0	0	0	0	1	0
117123	NE Asian weedy rice	1	0	1	0	0	0	0	1	0
117124	NE Asian weedy rice	1	0	1	0	0	0	0	1	0
1_1	Colombian weedy rice	0.1273	0.8727	0.138	0.594	0.268	0	0.32	0.141	0.539
1_10	Colombian weedy rice	0	1	0	0.883	0.117	0	0.1914	0	0.8086
1_11	Colombian weedy rice	0	1	0	0.7113	0.2887	0	0.3551	0	0.6449
1_12	Colombian weedy rice	0.155	0.845	0.172	0.828	0	0	0	0.177	0.823
1_13	Colombian weedy rice	0.066	0.934	0.08	0.919	0.001	0	0.0364	0.0811	0.8826
1_15	Colombian weedy rice	0.027	0.973	0.033	0.967	0	0	0.0173	0.037	0.9457
1_16	Colombian weedy rice	0.049	0.951	0.058	0.9003	0.0417	0	0.0791	0.059	0.8619
1_18	Colombian weedy rice	0.017	0.983	0.021	0.9503	0.0287	0	0.1186	0.021	0.8604
1_19	Colombian weedy rice	0	1	0	0.789	0.211	0	0.2848	0	0.7152
1_2	Colombian weedy rice	0	1	0	0.6523	0.3477	0	0.4341	0	0.5659
1_20	Colombian weedy rice	0.184	0.816	0.204	0.716	0.08	0	0.117	0.2073	0.6757
1_21	Colombian weedy rice	0.005	0.995	0.005	0.995	0	0	0	0.007	0.993
1_22	Colombian weedy rice	0.0733	0.9267	0.0854	0.9146	0	0	0.0123	0.0919	0.8957
1_23	Colombian weedy rice	0	1	0	0.831	0.169	0	0.228	0	0.772
1_24	Colombian weedy rice	0	1	0	1	0	0	0.0127	0	0.9873
1_25	Colombian weedy rice	0.096	0.904	0.108	0.754	0.138	0	0.1936	0.111	0.6954
1_26	Colombian weedy rice	0.035	0.965	0.043	0.8887	0.0683	0	0.118	0.043	0.839
1_27	Colombian weedy rice	0.061	0.939	0.07	0.744	0.186	0	0.248	0.073	0.679
1_28	Colombian weedy rice	0	1	0	0.609	0.391	0	0.4668	0	0.5332
1_29	Colombian weedy rice	0.14	0.86	0.161	0.778	0.061	0	0.106	0.163	0.731
1_3	Colombian weedy rice	0	1	0	0.5473	0.4527	0	0.5417	0	0.4583
1_4	Colombian weedy rice	0.028	0.972	0.025	0.684	0.291	0	0.356	0.026	0.618
1_5	Colombian weedy rice	0	1	0	0.9117	0.0883	0	0.1591	0	0.8409
1_6	Colombian weedy rice	0.085	0.915	0.099	0.9	0.001	0	0.0273	0.1023	0.8704
1_8	Colombian weedy rice	0.001	0.999	0	0.73	0.27	0	0.3521	0	0.6479
1_9	Colombian weedy rice	0	1	0	0.754	0.246	0	0.3263	0	0.6737
2_1	Colombian weedy rice	0.033	0.967	0.044	0.8141	0.142	0	0.1931	0.0433	0.7636
2_10	Colombian weedy rice	0.023	0.977	0.023	0.7273	0.2497	0	0.3135	0.025	0.6616
2_11	Colombian weedy rice	0.046	0.954	0.049	0.951	0	0	0	0.053	0.947
2_12	Colombian weedy rice	0	1	0	1	0	0	0.058	0	0.942
2_13	Colombian weedy rice	0	1	0	1	0	0	0	0	1
2_14	Colombian weedy rice	0	1	0	0.999	0.001	0	0.073	0	0.927
2_15	Colombian weedy rice	0	1	0	0.001	0.999	0	1	0	0
2_16	Colombian weedy rice	0	1	0.001	0.999	0	0	0.004	0.001	0.995
2_17	Colombian weedy rice	0	1	0	0.9957	0.0043	0	0.113	0	0.887
2_18	Colombian weedy rice	0	1	0	0.9767	0.0233	0	0.132	0	0.868
2_19	Colombian weedy rice	0	1	0	1	0	0	0	0	1
2_2	Colombian weedy rice	0.001	0.999	0	0.5438	0.4562	0	0.5435	0	0.4565
2_20	Colombian weedy rice	0	1	0	1	0	0	0.0593	0	0.9407
2_21	Colombian weedy rice	0	1	0	0.9747	0.0253	0	0.1393	0	0.8607
2_22	Colombian weedy rice	0	1	0.001	0.999	0	0	0.003	0.001	0.996
2_23	Colombian weedy rice	0	1	0	1	0	0	0	0	1
2_24	Colombian weedy rice	0	1	0	1	0	0	0.059	0	0.941
2_25	Colombian weedy rice	0	1	0	0.8057	0.1943	0	0.26	0	0.74
2_26	Colombian weedy rice	0	1	0	0.812	0.188	0	0.271	0	0.729
2_27	Colombian weedy rice	0.0213	0.9787	0.031	0.969	0	0	0	0.034	0.966
2_28	Colombian weedy rice	0.0437	0.9563	0.048	0.952	0	0	0	0.052	0.948
2_29	Colombian weedy rice	0.001	0.999	0.003	0.891	0.106	0	0.1807	0.001	0.8183
2_3	Colombian weedy rice	0	1	0	0.1377	0.8623	0	0.9133	0	0.0867
2_30	Colombian weedy rice	0	1	0	1	0	0	0	0	1
2_31	Colombian weedy rice	0	1	0	0.951	0.049	0	0.118	0	0.882
2_32	Colombian weedy rice	0	1	0	0.998	0.002	0	0.1083	0	0.8917
2_33	Colombian weedy rice	0.0193	0.9807	0.022	0.978	0	0	0	0.023	0.977
2_34	Colombian weedy rice	0.104	0.896	0.1151	0.8849	0	0	0	0.12	0.88
2_4	Colombian weedy rice	0	1	0	1	0	0	0	0	1
2_5	Colombian weedy rice	0	1	0	0.4161	0.5839	0	0.6673	0	0.3327
2_6	Colombian weedy rice	0.054	0.946	0.0537	0.6923	0.254	0	0.2982	0.058	0.6438
2_7	Colombian weedy rice	0	1	0	0.9396	0.0604	0	0.12	0	0.88
2_8	Colombian weedy rice	0.032	0.968	0.036	0.8643	0.0997	0	0.142	0.039	0.819
2_9	Colombian weedy rice	0.062	0.938	0.067	0.7013	0.2317	0	0.287	0.069	0.644
3_1	Colombian weedy rice	0.001	0.999	0	0.581	0.419	0	0.4872	0	0.5128
3_10	Colombian weedy rice	0	1	0	0.135	0.865	0	0.912	0	0.088
3_11	Colombian weedy rice	0	1	0	1	0	0	0	0	1
3_13	Colombian weedy rice	0	1	0	0.981	0.019	0	0.034	0	0.966
3_14	Colombian weedy rice	0.001	0.999	0.001	0.955	0.044	0	0.091	0.001	0.908
3_15	Colombian weedy rice	0	1	0	0.9427	0.0573	0	0.101	0	0.899
3_16	Colombian weedy rice	0	1	0	0.81	0.19	0	0.25	0	0.75
3_17	Colombian weedy rice	0	1	0	0.7957	0.2043	0	0.284	0	0.716
3_18	Colombian weedy rice	0	1	0	1	0	0	0	0	1
3_19	Colombian weedy rice	0	1	0	0.931	0.069	0	0.1047	0	0.8953
3_2	Colombian weedy rice	0	1	0	0.114	0.886	0	0.933	0	0.067
3_20	Colombian weedy rice	0	1	0	0.9897	0.0103	0	0.0577	0	0.9423
3_21	Colombian weedy rice	0.063	0.937	0.066	0.934	0	0	0	0.069	0.931
3_22	Colombian weedy rice	0	1	0	0.93	0.07	0	0.14	0	0.86
3_23	Colombian weedy rice	0.001	0.999	0.001	0.7547	0.2443	0	0.3326	0	0.6674
3_24	Colombian weedy rice	0.001	0.999	0.001	0.754	0.245	0	0.3336	0	0.6664
3_25	Colombian weedy rice	0.0023	0.9977	0.001	0.995	0.004	0	0.021	0.001	0.978
3_26	Colombian weedy rice	0	1	0	0.764	0.236	0	0.312	0	0.688
3_27	Colombian weedy rice	0	1	0	0.72	0.28	0	0.3417	0	0.6583
3_29	Colombian weedy rice	0	1	0	1	0	0	0	0	1
3_3	Colombian weedy rice	0	1	0	0.876	0.124	0	0.179	0	0.821
3_30	Colombian weedy rice	0.065	0.935	0.068	0.932	0	0	0	0.071	0.929
3_4	Colombian weedy rice	0	1	0	0.3074	0.6926	0	0.755	0	0.245
3_5	Colombian weedy rice	0	1	0	0.9303	0.0697	0	0.1101	0	0.8899
3_6	Colombian weedy rice	0.001	0.999	0.001	0.7127	0.2863	0	0.3641	0.0003	0.6355
3_7	Colombian weedy rice	0.001	0.999	0	0.5579	0.4421	0	0.5314	0	0.4686
3_8	Colombian weedy rice	0.0143	0.9857	0.015	0.9094	0.0756	0	0.115	0.016	0.869
3_9	Colombian weedy rice	0	1	0	0.917	0.083	0	0.136	0	0.864
4_10	Colombian weedy rice	0	1	0	0.5963	0.4037	0	0.4907	0	0.5093
4_11	Colombian weedy rice	0	1	0	0.7373	0.2627	0	0.334	0	0.666
4_12	Colombian weedy rice	0.1213	0.8787	0.1156	0.2519	0.6325	0	0.6867	0.119	0.1943
4_13	Colombian weedy rice	0.0003	0.9997	0	1	0	0	0	0	1
4_14	Colombian weedy rice	0	1	0	0.968	0.032	0	0.1233	0	0.8767
4_15	Colombian weedy rice	0	1	0	1	0	0	0.0003	0	0.9997
4_16	Colombian weedy rice	0.001	0.999	0.001	0.752	0.247	0	0.3351	0	0.6649
4_17	Colombian weedy rice	0	1	0	0.995	0.005	0	0.0857	0	0.9143
4_18	Colombian weedy rice	0.0453	0.9547	0.054	0.889	0.057	0	0.093	0.054	0.853
4_19	Colombian weedy rice	0.003	0.997	0.001	0.3885	0.6105	0	0.688	0	0.312
4_2	Colombian weedy rice	0	1	0	0.5892	0.4108	0	0.4847	0	0.5153
4_20	Colombian weedy rice	0	1	0	0.756	0.244	0	0.3463	0	0.6537
4_21	Colombian weedy rice	0	1	0	0.926	0.074	0	0.126	0	0.874
4_23	Colombian weedy rice	0	1	0	1	0	0	0.0033	0	0.9967
4_24	Colombian weedy rice	0	1	0	1	0	0	0	0	1
4_25	Colombian weedy rice	0	1	0	0.9843	0.0157	0	0.1277	0	0.8723
4_26	Colombian weedy rice	0	1	0	0.9983	0.0017	0	0.0373	0	0.9627
4_27	Colombian weedy rice	0.001	0.999	0.001	0.7583	0.2407	0	0.3301	0	0.6699
4_28	Colombian weedy rice	0	1	0	0.9953	0.0047	0	0.0704	0	0.9296
4_3	Colombian weedy rice	0	1	0	0.215	0.785	0	0.8643	0	0.1357
4_4	Colombian weedy rice	0	1	0	0.8497	0.1503	0	0.2087	0	0.7913
4_5	Colombian weedy rice	0	1	0	0.8979	0.1021	0	0.177	0	0.823
4_6	Colombian weedy rice	0	1	0	0.803	0.197	0	0.272	0	0.728
4_7	Colombian weedy rice	0	1	0	0.325	0.675	0	0.7507	0	0.2493
4_8	Colombian weedy rice	0.0003	0.9997	0	1	0	0	0	0	1
4_9	Colombian weedy rice	0	1	0	0.936	0.064	0	0.106	0	0.894
5_1	Colombian weedy rice	0	1	0	0.757	0.243	0	0.313	0	0.687
5_11	Colombian weedy rice	0	1	0.001	0.987	0.012	0	0.026	0	0.974
5_12	Colombian weedy rice	0.028	0.972	0.036	0.964	0	0	0	0.0387	0.9613
5_13	Colombian weedy rice	0	1	0.001	0.998	0.001	0	0.0307	0	0.9693
5_14	Colombian weedy rice	0.058	0.942	0.0753	0.8927	0.032	0	0.0811	0.0731	0.8458
5_15	Colombian weedy rice	0	1	0	0.639	0.361	0	0.4313	0	0.5687
5_16	Colombian weedy rice	0	1	0	0.9823	0.0177	0	0.046	0	0.954
5_17	Colombian weedy rice	0	1	0	0.8073	0.1927	0	0.2711	0	0.7289
5_18	Colombian weedy rice	0	1	0	0.981	0.019	0	0.058	0	0.942
5_19	Colombian weedy rice	0	1	0	1	0	0	0.043	0	0.957
5_2	Colombian weedy rice	0	1	0	0.761	0.239	0	0.314	0	0.686
5_20	Colombian weedy rice	0	1	0	0.976	0.024	0	0.0544	0	0.9456
5_21	Colombian weedy rice	0	1	0	0.959	0.041	0	0.0701	0	0.9299
5_23	Colombian weedy rice	0	1	0	1	0	0	0.002	0	0.998
5_24	Colombian weedy rice	0.003	0.997	0.0097	0.9213	0.069	0	0.1061	0.0037	0.8903
5_25	Colombian weedy rice	0	1	0.001	0.889	0.11	0	0.1533	0.001	0.8457
5_26	Colombian weedy rice	0.034	0.966	0.0427	0.895	0.0623	0	0.104	0.045	0.851
5_27	Colombian weedy rice	0.028	0.972	0.032	0.825	0.143	0	0.1981	0.035	0.7669
5_28	Colombian weedy rice	0	1	0	0.934	0.066	0	0.114	0	0.886
5_3	Colombian weedy rice	0	1	0	0.7589	0.2411	0	0.3117	0	0.6883
5_4	Colombian weedy rice	0	1	0	0.886	0.114	0	0.169	0	0.831
5_5	Colombian weedy rice	0	1	0	0.9133	0.0867	0	0.129	0	0.871
5_6	Colombian weedy rice	0	1	0	1	0	0	0	0	1
5_7	Colombian weedy rice	0.0183	0.9817	0.022	0.93	0.048	0	0.075	0.023	0.902
5_8	Colombian weedy rice	0	1	0	0.741	0.259	0	0.344	0	0.656
5_9	Colombian weedy rice	0	1	0	0.799	0.201	0	0.281	0	0.719
BG17	SE Asian weedy rice	0	1	0	1	0	0	0	0	1
BG20	SE Asian weedy rice	0.001	0.999	0.001	0.999	0	0	0	0.001	0.999
BG22	SE Asian weedy rice	0	1	0	1	0	0	0	0	1
C101	Colombian landraces	1	0	1	0	0	0	0	1	0
C105	Colombian landraces	0.169	0.831	0.178	0.822	0	0	0	0.183	0.817
C106	Colombian landraces	1	0	1	0	0	0	0	1	0
C108	Colombian landraces	1	0	1	0	0	0	0	1	0
C109	Colombian landraces	1	0	1	0	0	0	0	1	0
C110	Colombian landraces	0.201	0.799	0.215	0.785	0	0	0	0.2191	0.7809
C111	Colombian landraces	0.146	0.854	0.164	0.836	0	0	0	0.171	0.829
C112	Colombian landraces	1	0	1	0	0	0	0	1	0
C117	Colombian landraces	1	0	1	0	0	0	0	1	0
C118	Colombian landraces	0.129	0.871	0.14	0.86	0	0	0	0.1447	0.8553
C120	Colombian landraces	1	0	1	0	0	0	0	1	0
C122	Colombian landraces	1	0	1	0	0	0	0	1	0
C123	Colombian landraces	1	0	1	0	0	0	0	1	0
C124	Colombian landraces	1	0	1	0	0	0	0	1	0
C32	Colombian landraces	1	0	1	0	0	0	0	1	0
C36	Colombian landraces	1	0	1	0	0	0	0	1	0
C44	Colombian landraces	1	0	1	0	0	0	0	1	0
C52	Colombian landraces	1	0	1	0	0	0	0	1	0
C59	Colombian landraces	0.595	0.405	0.611	0.389	0	0	0	0.6182	0.3818
C6	Colombian commercial rice	0	1	0	1	0	0	0	0	1
C8	Colombian commercial rice	0	1	0	1	0	0	0	0	1
C9	Colombian commercial rice	0	1	0	1	0	0	0	0	1
F0	Colombian commercial rice	0	1	0	1	0	0	0	0	1
F3	Colombian commercial rice	0	1	0	1	0	0	0	0	1
F4	Colombian commercial rice	0	1	0	1	0	0	0	0	1
F50	Colombian commercial rice	0.217	0.783	0.2281	0.7719	0	0	0	0.2332	0.7668
F60	Colombian commercial rice	0.115	0.885	0.124	0.876	0	0	0	0.127	0.873
GSOR_301011	japonica	0.703	0.297	0.7012	0.0037	0.2951	0.0147	0.2891	0.6949	0.0013
GSOR_301069	indica	0	1	0	1	0	0	0	0	1
GSOR_301070	indica	0	1	0	0.973	0.027	0	0.046	0	0.954
GSOR_301095	japonica	1	0	1	0	0	0	0	1	0
GSOR_301097	admixed cultivar	0.115	0.885	0.078	0.2613	0.6607	0	0.7216	0.079	0.1994
GSOR_301123	indica	0.005	0.995	0.006	0.994	0	0	0	0.006	0.994
GSOR_301144	aus	0.0737	0.9263	0.001	0.011	0.988	0.1027	0.892	0	0.0053
GSOR_301169	admixed cultivar	0.12	0.88	0.0831	0.2822	0.6348	0	0.6878	0.0866	0.2256
GSOR_301199	indica	0.001	0.999	0.001	0.999	0	0	0.001	0.001	0.998
GSOR_301201	aus	0.158	0.842	0.085	0.001	0.914	0	0.9023	0.0977	0
GSOR_301251	aus	0.047	0.953	0	0.001	0.999	0	1	0	0
GSOR_301252	aus	0.127	0.873	0.058	0.0203	0.9216	0.0017	0.9284	0.069	0.001
GSOR_301274	indica	0.007	0.993	0.003	0.9707	0.0263	0.025	0.0037	0	0.9713
GSOR_301288	indica	0	1	0	0.9707	0.0293	0	0.0404	0	0.9596
GSOR_301303	indica	0.006	0.994	0.011	0.989	0	0	0	0.012	0.988
GSOR_301304	aus	0.066	0.934	0.0003	0.0347	0.965	0	0.999	0	0.001
GSOR_301305	indica	0.014	0.986	0.016	0.878	0.106	0	0.1357	0.0123	0.852
GSOR_301312	aus	0.066	0.934	0.001	0.031	0.968	0	0.999	0	0.001
GSOR_301313	aus	0.136	0.864	0.0806	0.0277	0.8917	0	0.913	0.086	0.001
GSOR_301315	indica	0	1	0	1	0	0	0.001	0	0.999
GSOR_301316	aus	0.0907	0.9093	0.037	0.1163	0.8467	0	0.9059	0.04	0.054
GSOR_301317	aus	0.032	0.968	0	0.002	0.998	0	1	0	0
GSOR_301318	aus	0.0287	0.9713	0	0	1	0	1	0	0
GSOR_301319	aus	0.0487	0.9513	0	0.002	0.998	0	1	0	0
GSOR_301326	aus	0.08	0.92	0.0147	0.0763	0.909	0	0.958	0.0107	0.0313
GSOR_301328	japonica	1	0	1	0	0	0	0	1	0
GSOR_301329	indica	0	1	0.001	0.998	0.001	0	0.002	0.0003	0.9977
GSOR_301331	aus	0.06	0.94	0	0.0207	0.9793	0	0.999	0	0.001
GSOR_301335	aus	0.059	0.941	0	0.0053	0.9947	0	0.999	0	0.001
GSOR_301336	aus	0.064	0.936	0.0007	0.005	0.9943	0	1	0	0
GSOR_301341	aus	0.073	0.927	0.002	0.0357	0.9623	0	0.9927	0.001	0.0063
GSOR_301342	indica	0.003	0.997	0.001	0.8853	0.1137	0.0037	0.1249	0.001	0.8704
GSOR_301343	japonica	1	0	1	0	0	0	0	1	0
GSOR_301344	indica	0.003	0.997	0.016	0.978	0.006	0	0.0187	0.0157	0.9656
GSOR_301345	admixed cultivar	0.127	0.873	0.0877	0.2211	0.6912	0	0.7489	0.091	0.1601
GSOR_301356	aus	0.0583	0.9417	0	0.001	0.999	0	1	0	0
GSOR_301357	aus	0.0463	0.9537	0	0.001	0.999	0	1	0	0
GSOR_301359	admixed cultivar	0.658	0.342	0.245	0	0.755	1	0	0	0
GSOR_301363	aus	0.224	0.776	0.146	0	0.854	0.002	0.841	0.157	0
GSOR_301382	indica	0	1	0	0.92	0.08	0	0.098	0	0.902
GSOR_301390	japonica	0.633	0.367	0.638	0.002	0.36	0.0257	0.3444	0.6282	0.0017
GSOR_312012	indica	0	1	0	0.9993	0.0007	0	0.001	0	0.999
GSOR_312016	admixed cultivar	0	1	0	0.797	0.203	0	0.2361	0	0.7639
GSOR_312017	aus	0.058	0.942	0	0.001	0.999	0	1	0	0
IRGC_100915	South Asian weedy rice	0.045	0.955	0.043	0.9	0.057	0.11	0	0.0003	0.8896
IRGC_100923	Wild rice	0	1	0	0.7813	0.2187	0.001	0.239	0	0.76
IRGC_109364	admixed cultivar	0.132	0.868	0.0904	0.1928	0.7168	0	0.762	0.098	0.14
IRGC_110311	admixed cultivar	0.0657	0.9343	0.019	0.2457	0.7352	0	0.787	0.024	0.189
IRGC_16163	japonica	0.694	0.306	0.6953	0.083	0.2217	0.0063	0.2346	0.6934	0.0656
IRGC_61895	japonica	0.6867	0.3133	0.688	0.018	0.294	0.001	0.3054	0.6879	0.0057
IRGC_61899	indica	0	1	0	0.877	0.123	0	0.1583	0	0.8417
IRGC_61902	indica	0	1	0	1	0	0	0	0	1
IRGC_61923	japonica	0.667	0.333	0.6666	0.0829	0.2505	0.0033	0.2591	0.6662	0.0714
IRGC_80737	Wild rice	0.042	0.958	0	0.341	0.659	0.1989	0.4722	0	0.3289
IRGC_80759	Wild rice	0.516	0.484	0.3697	0.0243	0.606	0.9374	0.001	0.0586	0.003
IRGC_81941	Wild rice	0.5223	0.4777	0.3712	0.0153	0.6135	0.9407	0.001	0.057	0.0013
IRGC_83301	indica	0	1	0	0.944	0.056	0	0.0827	0	0.9173
IRGC_83344	admixed cultivar	0.117	0.883	0.082	0.2553	0.6627	0	0.7143	0.088	0.1977
IRGC_93214	Wild rice	0.583	0.417	0.4178	0.0053	0.5769	0.9383	0	0.0617	0
IRGC_93215	Wild rice	0.581	0.419	0.4383	0.063	0.4987	0.6908	0.0433	0.2169	0.049
IRGC_93217	Wild rice	0.152	0.848	0.0536	0.0073	0.939	0.0003	0.9313	0.0674	0.001
IRGC_93219	Wild rice	0.658	0.342	0.575	0.0053	0.4197	0.6282	0.0107	0.3601	0.001
IRGC_93285	Wild rice	0.479	0.521	0.294	0.1337	0.5723	0.852	0.001	0.025	0.122
IRGC_99545	Wild rice	0.25	0.75	0.141	0.3117	0.5473	0.5222	0.1651	0.001	0.3118
IRRI_100200	South Asian weedy rice	0.035	0.965	0.039	0.8956	0.0654	0.0017	0.073	0.043	0.8824
IRRI_103790	South Asian weedy rice	0.093	0.907	0.05	0.804	0.146	0.191	0	0	0.809
IRRI_103791	South Asian weedy rice	0.334	0.666	0.121	0.348	0.531	0.5587	0.0263	0	0.415
IRRI_103826	South Asian weedy rice	0.001	0.999	0	0	1	0	1	0	0
IRRI_103829	South Asian weedy rice	0	1	0	0.072	0.928	0	0.9533	0	0.0467
IRRI_103832	South Asian weedy rice	0	1	0	0.77	0.23	0	0.264	0	0.736
IRRI_103833	South Asian weedy rice	0	1	0	0.5444	0.4556	0	0.513	0	0.487
IRRI_103834	South Asian weedy rice	0.001	0.999	0	0	1	0	1	0	0
IRRI_103842	South Asian weedy rice	0.0853	0.9147	0.0087	0.0277	0.9637	0.0793	0.9167	0.001	0.003
IRRI_105311	South Asian weedy rice	0.674	0.326	0.266	0	0.734	0.9993	0	0.0007	0
IRRI_105330	South Asian weedy rice	0.002	0.998	0	0.5891	0.4109	0.1044	0.2884	0	0.6072
IRRI_105337	South Asian weedy rice	0.691	0.309	0.26	0	0.74	1	0	0	0
IRRI_105341	South Asian weedy rice	0.689	0.311	0.2634	0	0.7366	1	0	0	0
IRRI_105343	South Asian weedy rice	0.69	0.31	0.2628	0	0.7372	1	0	0	0
IRRI_105351	South Asian weedy rice	0.618	0.382	0.237	0.012	0.751	0.965	0	0	0.035
IRRI_105869	South Asian weedy rice	0.011	0.989	0	0.001	0.999	0	1	0	0
IRRI_105874	South Asian weedy rice	0.331	0.669	0.343	0.554	0.103	0.1216	0.0246	0.2931	0.5606
IRRI_105877	South Asian weedy rice	0	1	0	0.844	0.156	0.001	0.1788	0	0.8202
IRRI_105880	South Asian weedy rice	0.001	0.999	0	0.6444	0.3556	0.002	0.3873	0	0.6107
IRRI_105892	South Asian weedy rice	0.001	0.999	0	0	1	0	1	0	0
IRRI_105907	South Asian weedy rice	0.047	0.953	0	0.001	0.999	0.0123	0.9877	0	0
IRRI_106030	South Asian weedy rice	0.23	0.77	0.12	0.528	0.352	0.494	0	0	0.506
IRRI_106032	South Asian weedy rice	0.004	0.996	0	0	1	0	1	0	0
IRRI_106043	South Asian weedy rice	0.308	0.692	0.1607	0.4231	0.4161	0.5	0.044	0.0017	0.4543
IRRI_106076	South Asian weedy rice	0	1	0	0.001	0.999	0	1	0	0
IRRI_106120	South Asian weedy rice	0.001	0.999	0	0.0163	0.9837	0	0.998	0	0.002
IRRI_106137	South Asian weedy rice	0.001	0.999	0	0.001	0.999	0	0.999	0	0.001
IRRI_106228	South Asian weedy rice	0.583	0.417	0.4893	0.1621	0.3486	0.4493	0.034	0.34	0.1767
IRRI_106401	South Asian weedy rice	0.001	0.999	0	0.7463	0.2537	0.029	0.2334	0	0.7376
IRRI_32399	japonica	1	0	1	0	0	0	0	1	0
IRRI_33888	japonica	0.831	0.169	0.8183	0.0524	0.1294	0.131	0.0767	0.773	0.0193
IRRI_45011	indica	0	1	0	0.8903	0.1097	0	0.138	0	0.862
IRRI_58286	japonica	1	0	1	0	0	0	0	1	0
IRRI_6663	indica	0	1	0	0.93	0.07	0	0.0967	0	0.9033
IRRI_74723	South Asian weedy rice	0	1	0	1	0	0	0	0	1
IRRI_80539	South Asian weedy rice	0.029	0.971	0	0	1	0	1	0	0
IRRI_80568	South Asian weedy rice	0.0263	0.9737	0	0.001	0.999	0.1089	0.8901	0	0.001
IRRI_80591	South Asian weedy rice	0.02	0.98	0	0	1	0	1	0	0
IRRI_80614	South Asian weedy rice	0.001	0.999	0	0	1	0	1	0	0
IRRI_80626	South Asian weedy rice	0.0307	0.9693	0	0.004	0.996	0.057	0.942	0	0.001
IRRI_80723	South Asian weedy rice	0.029	0.971	0	0.312	0.688	0.161	0.543	0	0.296
IRRI_80741	South Asian weedy rice	0.058	0.942	0.0217	0.823	0.1553	0.1722	0	0	0.8278
IRRI_81902	South Asian weedy rice	0.001	0.999	0	0	1	0	1	0	0
IRRI_81908	South Asian weedy rice	0.653	0.347	0.2471	0	0.7529	1	0	0	0
IRRI_81910	South Asian weedy rice	0.6507	0.3493	0.2381	0	0.7619	1	0	0	0
IRRI_81914	South Asian weedy rice	0.001	0.999	0	0.002	0.998	0	1	0	0
IRRI_81924	South Asian weedy rice	0.645	0.355	0.2387	0	0.7613	1	0	0	0
IRRI_81929	South Asian weedy rice	0.6527	0.3473	0.245	0	0.755	1	0	0	0
IRRI_82008	South Asian weedy rice	0.0273	0.9727	0	0.001	0.999	0.1151	0.8846	0	0.0003
IRRI_83256	South Asian weedy rice	1	0	0.986	0	0.014	0.031	0	0.969	0
IRRI_86477	South Asian weedy rice	0.646	0.354	0.5628	0.0526	0.3845	0.3913	0.1187	0.438	0.052
IRRI_86478	South Asian weedy rice	0.0017	0.9983	0	0	1	0	1	0	0
IRRI_93178	South Asian weedy rice	0.04	0.96	0	0.001	0.999	0.001	0.999	0	0
IRRI_93179	South Asian weedy rice	0.038	0.962	0	0	1	0.006	0.994	0	0
IRRI_93189	South Asian weedy rice	0.643	0.357	0.246	0	0.754	1	0	0	0
IRRI_93293	South Asian weedy rice	0.001	0.999	0	0	1	0	1	0	0
IRRI_93297	South Asian weedy rice	0.006	0.994	0	0.0017	0.9983	0	1	0	0
IRRI_93302	South Asian weedy rice	0	1	0	0	1	0	1	0	0
IRRI_93303	South Asian weedy rice	0.052	0.948	0.012	0.0403	0.9477	0	0.977	0.0207	0.0023
IRRI_93305	South Asian weedy rice	0	1	0	0	1	0	1	0	0
IRRI_93307	South Asian weedy rice	0.001	0.999	0	0	1	0	1	0	0
IRRI_93313	South Asian weedy rice	0	1	0	0	1	0	1	0	0
IRRI_93320	South Asian weedy rice	0	1	0	0.917	0.083	0	0.1107	0	0.8893
KS02	SE Asian weedy rice	0	1	0	1	0	0	0	0	1
KS05	SE Asian weedy rice	0.012	0.988	0.017	0.983	0	0	0	0.0183	0.9817
MG04	SE Asian weedy rice	0	1	0	1	0	0	0	0	1
MG06	SE Asian weedy rice	0	1	0	1	0	0	0	0	1
MG20	SE Asian weedy rice	0.005	0.995	0.013	0.987	0	0	0	0.014	0.986
MK09	SE Asian weedy rice	0	1	0	1	0	0	0	0	1
MK10	SE Asian weedy rice	0	1	0	1	0	0	0	0	1
MS15	SE Asian weedy rice	0.001	0.999	0.001	0.999	0	0	0	0.001	0.999
MS18	SE Asian weedy rice	0	1	0	1	0	0	0	0	1
MUSC001	SE Asian weedy rice	0	1	0	1	0	0	0	0	1
MUSC007	SE Asian weedy rice	0	1	0	1	0	0.004	0	0	0.996
MUSC012	SE Asian weedy rice	0	1	0	0.9523	0.0477	0.071	0	0	0.929
MUSC017	SE Asian weedy rice	0	1	0	1	0	0	0	0	1
MUSC023	SE Asian weedy rice	0	1	0.001	0.997	0.002	0.032	0	0	0.968
MUSC026	SE Asian weedy rice	0.004	0.996	0.001	0.97	0.029	0.0693	0	0	0.9307
MUSC032	SE Asian weedy rice	0	1	0	1	0	0	0	0	1
MUSC038	SE Asian weedy rice	0	1	0	1	0	0	0	0	1
MUSC043	SE Asian weedy rice	0	1	0	1	0	0	0	0	1
MUSC052	SE Asian weedy rice	0	1	0	1	0	0	0	0	1
MUSC055	SE Asian weedy rice	0	1	0	1	0	0	0	0	1
MUSC060	SE Asian weedy rice	0	1	0	1	0	0.004	0	0	0.996
MUSC062	SE Asian weedy rice	0	1	0	1	0	0	0	0	1
MUSC065	SE Asian weedy rice	0	1	0	1	0	0	0	0	1
MUSC067	SE Asian weedy rice	0	1	0	1	0	0	0	0	1
MUSC069	SE Asian weedy rice	0	1	0	1	0	0	0	0	1
MUSC072	SE Asian weedy rice	0	1	0	1	0	0.02	0	0	0.98
MUSC079	SE Asian weedy rice	0	1	0	1	0	0	0	0	1
MUSC081	SE Asian weedy rice	0	1	0	0.8349	0.1651	0	0.204	0	0.796
MUSC086	SE Asian weedy rice	0	1	0	1	0	0	0	0	1
MUSC098	SE Asian weedy rice	0	1	0	1	0	0	0	0	1
MUSC100	SE Asian weedy rice	0	1	0	1	0	0	0	0	1
MUSC103	SE Asian weedy rice	0	1	0	1	0	0	0	0	1
MUSC106	SE Asian weedy rice	0	1	0	1	0	0	0	0	1
MUSC114	SE Asian weedy rice	0	1	0	1	0	0	0	0	1
MUSC117	SE Asian weedy rice	0	1	0	1	0	0	0	0	1
MUSC119	SE Asian weedy rice	0	1	0	1	0	0	0	0	1
MUSC122	SE Asian weedy rice	0	1	0	1	0	0	0	0	1
MUSC128	SE Asian weedy rice	0	1	0	0.995	0.005	0.034	0	0	0.966
MUSC132	SE Asian weedy rice	0	1	0	1	0	0	0	0	1
MUSC134	SE Asian weedy rice	0	1	0	1	0	0	0	0	1
MUSC136	SE Asian weedy rice	0.045	0.955	0.0293	0.9306	0.04	0.0911	0	0	0.9089
MUSC138	SE Asian weedy rice	0	1	0	1	0	0.005	0	0	0.995
MUSC141	SE Asian weedy rice	0	1	0	0.998	0.002	0.0314	0	0	0.9686
MUSC142	SE Asian weedy rice	0	1	0	1	0	0	0	0	1
MUSC143	SE Asian weedy rice	0	1	0	1	0	0	0	0	1
MUSC145	SE Asian weedy rice	0.0543	0.9457	0.034	0.895	0.071	0.122	0	0	0.878
MUSC146	SE Asian weedy rice	0	1	0	1	0	0	0	0	1
MUSC150	SE Asian weedy rice	0	1	0	1	0	0	0	0	1
MUSC154	SE Asian weedy rice	0	1	0	1	0	0	0.001	0	0.999
MUSC161	SE Asian weedy rice	0	1	0	1	0	0	0	0	1
MUSC171	SE Asian weedy rice	0	1	0	0.868	0.132	0	0.16	0	0.84
MUSC177	SE Asian weedy rice	0	1	0	1	0	0	0	0	1
MUSC178	SE Asian weedy rice	0	1	0	0.869	0.131	0	0.158	0	0.842
MUSC187	SE Asian weedy rice	0.001	0.999	0.001	0.987	0.012	0.038	0	0	0.962
MUSC188	SE Asian weedy rice	0	1	0	1	0	0	0	0	1
MUSC200	Wild rice	0.527	0.473	0.2825	0.024	0.6935	1	0	0	0
MUSC201	Wild rice	0	1	0	0	1	0	1	0	0
MUSC202	Wild rice	0.182	0.818	0.103	0.674	0.223	0.3816	0	0	0.6184
MUSC203	Wild rice	0.083	0.917	0.0463	0.8384	0.1153	0.2034	0	0	0.7966
MUSC207	Wild rice	0.118	0.882	0.0487	0.7333	0.218	0.3533	0	0	0.6467
MUSC208	Wild rice	0.13	0.87	0.0493	0.7147	0.236	0.3434	0	0	0.6566
MUSC209	Wild rice	0.455	0.545	0.2377	0.1243	0.638	0.9567	0	0	0.0433
MUSC218	indica	0	1	0	1	0	0	0	0	1
MUSC219	indica	0	1	0	1	0	0	0	0	1
MUSC220	indica	0	1	0	1	0	0	0	0	1
MUSC221	indica	0	1	0	1	0	0	0	0	1
MUSC225	SE Asian weedy rice	0	1	0	1	0	0	0	0	1
MUSC232	SE Asian weedy rice	0	1	0	1	0	0	0	0	1
MUSC234	SE Asian weedy rice	0.028	0.972	0	0.3796	0.6204	0.0167	0.6332	0	0.3501
MUSC235	SE Asian weedy rice	0	1	0	0.845	0.155	0	0.185	0	0.815
MUSC237	SE Asian weedy rice	0	1	0	0.999	0.001	0	0.001	0	0.999
NT01	SE Asian weedy rice	0	1	0	1	0	0	0	0	1
NT05	SE Asian weedy rice	0	1	0	1	0	0	0	0	1
O1	Colombian commercial rice	0.033	0.967	0.035	0.965	0	0	0	0.036	0.964
RR01	US weedy rice	0	1	0	0.999	0.001	0	0.001	0	0.999
RR02	US weedy rice	0.0593	0.9407	0.0514	0.0917	0.857	0	0.9067	0.0583	0.035
RR03	US weedy rice	0.052	0.948	0.046	0.0617	0.8923	0	0.9323	0.055	0.0127
RR04	US weedy rice	0	1	0	1	0	0	0	0	1
RR05	US weedy rice	0.063	0.937	0.041	0.0576	0.9014	0	0.9466	0.048	0.0053
RR13	US weedy rice	0.0047	0.9953	0	0.009	0.991	0	0.999	0	0.001
RR15	US weedy rice	0	1	0	1	0	0	0	0	1
RR16	US weedy rice	0.0607	0.9393	0.038	0.0563	0.9057	0	0.9487	0.046	0.0053
rr20	US weedy rice	0	1	0	0	1	0	1	0	0
RR21	US weedy rice	0	1	0	0.2663	0.7337	0	0.8153	0	0.1847
RR24	US weedy rice	0	1	0	0.122	0.878	0	0.9617	0	0.0383
RR25	US weedy rice	0.002	0.998	0	0.008	0.992	0	0.999	0	0.001
RR29	US weedy rice	0.096	0.904	0.0833	0.2056	0.7111	0	0.7697	0.091	0.1393
RR42	US weedy rice	0	1	0	1	0	0	0.001	0	0.999
RR44	US weedy rice	0	1	0	0.25	0.75	0	0.825	0	0.175
RR51	US weedy rice	0	1	0	1	0	0	0	0	1
rr9	US weedy rice	0	1	0	1	0	0	0	0	1
sar01	japonica	0.799	0.201	0.7864	0.0053	0.2083	0.08	0.166	0.753	0.001
sar02	japonica	0.804	0.196	0.7999	0.007	0.1931	0.015	0.1903	0.792	0.0027
sar03	japonica	0.729	0.271	0.729	0.0233	0.2477	0.0397	0.2354	0.7152	0.0097
sau01	aus	0.01	0.99	0	0.0423	0.9577	0	0.9937	0	0.0063
sau02	aus	0.065	0.935	0	0.0027	0.9973	0	1	0	0
sau03	aus	0.015	0.985	0	0	1	0	1	0	0
sau04	aus	0.019	0.981	0	0	1	0	1	0	0
sau07	aus	0.053	0.947	0	0.046	0.954	0	0.998	0	0.002
sin02	indica	0.005	0.995	0.004	0.996	0	0	0	0.0037	0.9963
sin03	indica	0	1	0	0.8976	0.1024	0	0.124	0	0.876
sin04	indica	0	1	0	0.9353	0.0647	0	0.0914	0	0.9086
sin9	indica	0	1	0	1	0	0	0	0	1
str04	japonica	1	0	1	0	0	0	0	1	0
str10	japonica	1	0	1	0	0	0	0	1	0
SUS02	japonica	0.998	0.002	0.997	0.003	0	0	0	0.998	0.002
SUS03	japonica	0.999	0.001	0.9933	0.0067	0	0	0	0.9913	0.0087
SUS04	japonica	1	0	1	0	0	0	0	1	0
SUS05	japonica	1	0	1	0	0	0	0	1	0
SUS06	japonica	1	0	1	0	0	0	0	1	0
SUS08	japonica	1	0	1	0	0	0	0	1	0
SUS09	japonica	0.998	0.002	0.996	0.004	0	0	0	0.995	0.005
SUS11	japonica	1	0	1	0	0	0	0	1	0
SUS12	japonica	1	0	1	0	0	0	0	1	0
TA06	SE Asian weedy rice	0	1	0	1	0	0.001	0	0	0.999
TA10	SE Asian weedy rice	0.021	0.979	0.024	0.9454	0.0307	0.0637	0.003	0	0.9333
TA22	SE Asian weedy rice	0.034	0.966	0.025	0.974	0.001	0.077	0	0	0.923
TS09	SE Asian weedy rice	0	1	0	1	0	0	0	0	1
TS15	SE Asian weedy rice	0	1	0	1	0	0	0	0	1
TW05	SE Asian weedy rice	0	1	0	1	0	0	0	0	1
TW13	SE Asian weedy rice	0	1	0	1	0	0	0	0	1
TW16	SE Asian weedy rice	0.001	0.999	0.003	0.996	0.001	0.014	0	0.001	0.985

## Sheet: Table S9
Supplementary Table 9. Oryza accessions information and the admixture proportions inferred by fastStructure software at the optimal cluster K=5. Numbers represent the posterior mean of admixture proportions of an individual’s genome explained by K=5 clusters.
ID	Group	Cluster 1	Cluster 2	Cluster 3	Cluster 4	Cluster 5
100916	Wild rice	5e-06	5e-06	5e-06	0.99998	5e-06
101974	Wild rice	0.08255	0.917434	5e-06	5e-06	5e-06
103423	Wild rice	5e-06	0.324905	0.571087	0.103998	5e-06
103821	Wild rice	0.350463	0.112619	0.485165	5e-06	0.051748
103830	Wild rice	5e-06	0.013099	5e-06	5e-06	0.986886
104501	Wild rice	0.065468	0.793714	5e-06	5e-06	0.140808
104599	Wild rice	5e-06	5e-06	5e-06	0.99998	5e-06
104624	Wild rice	0.206029	0.608396	0.185565	5e-06	5e-06
104764	Wild rice	5e-06	0.134777	0.710522	5e-06	0.154691
104812	Wild rice	5e-06	0.582182	0.330841	5e-06	0.086967
104875	Wild rice	5e-06	0.304988	0.351199	5e-06	0.343803
105706	Wild rice	5e-06	5e-06	5e-06	0.999979	5e-06
105709	Wild rice	5e-06	5e-06	5e-06	0.99998	5e-06
105720	Wild rice	5e-06	0.791478	0.208505	5e-06	5e-06
105851	Wild rice	5e-06	0.28278	0.403204	5e-06	0.314006
105855	Wild rice	5e-06	0.714138	0.285847	5e-06	5e-06
105888	Wild rice	0.081183	0.918795	7e-06	7e-06	7e-06
105898	Wild rice	6e-06	0.999977	6e-06	6e-06	6e-06
105942	Wild rice	5e-06	0.958008	0.041976	5e-06	5e-06
106086	Wild rice	5e-06	0.287674	0.625424	5e-06	0.086892
106103	Wild rice	0.066961	0.881554	5e-06	5e-06	0.051475
106122	Wild rice	5e-06	0.672849	0.327137	5e-06	5e-06
106126	Wild rice	0.018196	0.981788	5e-06	5e-06	5e-06
106134	Wild rice	0.092113	0.880935	5e-06	5e-06	0.026942
106166	Wild rice	0.137848	0.859901	5e-06	5e-06	0.00224
106168	Wild rice	0.229196	0.512317	0.14152	0.116961	5e-06
106169	Wild rice	0.036389	0.747542	0.216058	6e-06	6e-06
106321	Wild rice	5e-06	0.431835	0.56815	5e-06	5e-06
106453	Wild rice	5e-06	0.99998	5e-06	5e-06	5e-06
106518	Wild rice	5e-06	0.552252	0.447733	5e-06	5e-06
80470	Wild rice	5e-06	0.150517	0.08742	0.001796	0.760262
80724	Wild rice	6e-06	0.239138	0.287163	6e-06	0.473688
81990	Wild rice	5e-06	0.999978	5e-06	5e-06	5e-06
86494	Wild rice	5e-06	0.3051	0.380286	5e-06	0.314604
87883	Wild rice	0.113228	0.687719	0.125351	5e-06	0.073698
88834	Wild rice	6e-06	0.311215	0.441068	6e-06	0.247706
IRGC_100923	Wild rice	1e-05	0.030035	0.709813	1e-05	0.260131
IRGC_80737	Wild rice	6e-06	0.271835	0.314797	6e-06	0.413355
IRGC_80759	Wild rice	0.12847	0.313996	0.079805	0.45252	0.02521
IRGC_81941	Wild rice	0.128645	0.305865	0.066161	0.467456	0.031872
IRGC_93214	Wild rice	0.119647	0.880338	5e-06	5e-06	5e-06
IRGC_93215	Wild rice	0.22455	0.695879	5e-06	5e-06	0.079561
IRGC_93217	Wild rice	0.164704	0.267656	5e-06	5e-06	0.56763
IRGC_93219	Wild rice	0.316264	0.590269	5e-06	5e-06	0.093457
IRGC_93285	Wild rice	0.043804	0.8399	0.097908	5e-06	0.018383
IRGC_99545	Wild rice	5e-06	0.596853	0.265903	5e-06	0.137234
MUSC200	Wild rice	5e-06	0.99998	5e-06	5e-06	5e-06
MUSC201	Wild rice	5e-06	5e-06	5e-06	5e-06	0.99998
MUSC202	Wild rice	5e-06	0.514622	0.485363	5e-06	5e-06
MUSC203	Wild rice	5e-06	0.417597	0.582388	5e-06	5e-06
MUSC207	Wild rice	5e-06	0.540844	0.459141	5e-06	5e-06
MUSC208	Wild rice	5e-06	0.49653	0.503455	5e-06	5e-06
MUSC209	Wild rice	5e-06	0.927237	0.072748	5e-06	5e-06
RR01	US weedy rice-SH	7e-06	7e-06	0.999973	7e-06	7e-06
RR04	US weedy rice-SH	5e-06	5e-06	0.987896	5e-06	0.012089
RR15	US weedy rice-SH	5e-06	5e-06	0.999981	5e-06	5e-06
RR42	US weedy rice-SH	5e-06	5e-06	0.99998	5e-06	5e-06
RR51	US weedy rice-SH	5e-06	5e-06	0.99998	5e-06	5e-06
rr9	US weedy rice-SH	8e-06	8e-06	0.99997	8e-06	8e-06
RR02	US weedy rice-BHA	0.053779	5e-06	0.05752	5e-06	0.888691
RR03	US weedy rice-BHA	0.050444	5e-06	0.043893	5e-06	0.905653
RR05	US weedy rice-BHA	0.046171	5e-06	0.026826	5e-06	0.926994
RR13	US weedy rice-BHA	5e-06	5e-06	5e-06	5e-06	0.99998
RR16	US weedy rice-BHA	0.044743	5e-06	0.025939	5e-06	0.929308
RR21	US weedy rice-BHA	5e-06	5e-06	0.203002	5e-06	0.796983
RR24	US weedy rice-BHA	5e-06	5e-06	0.170565	5e-06	0.82942
RR25	US weedy rice-BHA	5e-06	5e-06	5e-06	5e-06	0.999978
RR29	US weedy rice-BHA	0.089327	5e-06	0.162699	5e-06	0.747964
RR44	US weedy rice-BHA	5e-06	5e-06	0.191841	5e-06	0.808144
rr20	US weedy rice-BHA	5e-06	5e-06	5e-06	5e-06	0.999979
100206	South Asian weedy rice	5e-06	0.210866	5e-06	5e-06	0.789119
100218	South Asian weedy rice	5e-06	0.281335	0.470884	5e-06	0.24777
102157	South Asian weedy rice	5e-06	0.273618	0.544658	5e-06	0.181715
104406	South Asian weedy rice	5e-06	0.317733	0.274222	5e-06	0.408035
104455	South Asian weedy rice	5e-06	0.206585	0.520662	5e-06	0.272743
104496	South Asian weedy rice	9e-06	0.143139	0.856835	9e-06	9e-06
105353	South Asian weedy rice	5e-06	0.99998	5e-06	5e-06	5e-06
105362	South Asian weedy rice	5e-06	0.339903	0.344806	5e-06	0.31528
105728	South Asian weedy rice	5e-06	0.436974	0.3637	5e-06	0.199316
105798	South Asian weedy rice	5e-06	0.48299	0.516994	5e-06	5e-06
106097	South Asian weedy rice	5e-06	0.045609	0.462318	5e-06	0.492064
106316	South Asian weedy rice	5e-06	0.387054	0.345632	5e-06	0.267305
106332	South Asian weedy rice	5e-06	0.748354	0.251631	5e-06	5e-06
106338	South Asian weedy rice	5e-06	0.708652	0.291333	5e-06	5e-06
106431	South Asian weedy rice	5e-06	5e-06	5e-06	5e-06	0.999981
82037	South Asian weedy rice	5e-06	0.189676	0.594866	5e-06	0.215448
86449	South Asian weedy rice	5e-06	0.077554	0.901691	5e-06	0.020745
86478	South Asian weedy rice	5e-06	5e-06	5e-06	5e-06	0.999981
89191	South Asian weedy rice	5e-06	0.366127	0.345855	5e-06	0.288007
89235	South Asian weedy rice	5e-06	0.213964	0.672254	5e-06	0.113773
89240	South Asian weedy rice	5e-06	0.377641	0.368692	5e-06	0.253657
99599	South Asian weedy rice	5e-06	0.446963	0.553023	5e-06	5e-06
99601	South Asian weedy rice	5e-06	5e-06	5e-06	0.99998	5e-06
IRGC_100915	South Asian weedy rice	9e-06	0.191699	0.808274	9e-06	9e-06
IRRI_100200	South Asian weedy rice	0.038445	0.074585	0.886959	5e-06	5e-06
IRRI_103790	South Asian weedy rice	5e-06	0.246864	0.753121	5e-06	5e-06
IRRI_103791	South Asian weedy rice	5e-06	0.000296	0.530402	0.469292	5e-06
IRRI_103826	South Asian weedy rice	5e-06	5e-06	5e-06	5e-06	0.99998
IRRI_103829	South Asian weedy rice	5e-06	5e-06	0.049551	5e-06	0.950434
IRRI_103832	South Asian weedy rice	5e-06	5e-06	0.721636	5e-06	0.278348
IRRI_103833	South Asian weedy rice	6e-06	6e-06	0.467056	6e-06	0.532925
IRRI_103834	South Asian weedy rice	5e-06	5e-06	5e-06	5e-06	0.99998
IRRI_103842	South Asian weedy rice	0.034667	0.117561	5e-06	5e-06	0.847762
IRRI_105311	South Asian weedy rice	5e-06	5e-06	5e-06	0.999979	5e-06
IRRI_105330	South Asian weedy rice	5e-06	0.081904	0.423211	0.238878	0.256002
IRRI_105337	South Asian weedy rice	5e-06	5e-06	5e-06	0.99998	5e-06
IRRI_105341	South Asian weedy rice	5e-06	5e-06	5e-06	0.99998	5e-06
IRRI_105343	South Asian weedy rice	5e-06	5e-06	5e-06	0.99998	5e-06
IRRI_105351	South Asian weedy rice	5e-06	5e-06	0.105474	0.894511	5e-06
IRRI_105869	South Asian weedy rice	5e-06	0.019959	5e-06	5e-06	0.980026
IRRI_105874	South Asian weedy rice	0.247986	0.278062	0.370817	5e-06	0.10313
IRRI_105877	South Asian weedy rice	5e-06	0.032227	0.780924	5e-06	0.18684
IRRI_105880	South Asian weedy rice	5e-06	0.03819	0.586125	5e-06	0.375675
IRRI_105892	South Asian weedy rice	5e-06	5e-06	5e-06	5e-06	0.99998
IRRI_105907	South Asian weedy rice	5e-06	0.037792	5e-06	5e-06	0.962193
IRRI_106030	South Asian weedy rice	5e-06	0.604462	0.395523	5e-06	5e-06
IRRI_106032	South Asian weedy rice	5e-06	0.012584	5e-06	5e-06	0.987401
IRRI_106043	South Asian weedy rice	6e-06	0.560933	0.43905	6e-06	6e-06
IRRI_106076	South Asian weedy rice	6e-06	6e-06	6e-06	6e-06	0.999978
IRRI_106120	South Asian weedy rice	8e-06	8e-06	8e-06	8e-06	0.999968
IRRI_106137	South Asian weedy rice	5e-06	5e-06	5e-06	5e-06	0.999978
IRRI_106228	South Asian weedy rice	0.331029	0.513406	0.155555	5e-06	5e-06
IRRI_106401	South Asian weedy rice	5e-06	0.115501	0.669911	5e-06	0.214577
IRRI_74723	South Asian weedy rice	5e-06	5e-06	0.99998	5e-06	5e-06
IRRI_80539	South Asian weedy rice	6e-06	6e-06	6e-06	6e-06	0.999975
IRRI_80568	South Asian weedy rice	6e-06	0.098877	6e-06	6e-06	0.901106
IRRI_80591	South Asian weedy rice	5e-06	5e-06	5e-06	5e-06	0.99998
IRRI_80614	South Asian weedy rice	5e-06	5e-06	5e-06	5e-06	0.999981
IRRI_80626	South Asian weedy rice	6e-06	0.044754	6e-06	0.017764	0.93747
IRRI_80723	South Asian weedy rice	7e-06	0.228161	0.266938	7e-06	0.504887
IRRI_80741	South Asian weedy rice	7e-06	0.399503	0.600477	7e-06	7e-06
IRRI_81902	South Asian weedy rice	5e-06	5e-06	5e-06	5e-06	0.999979
IRRI_81908	South Asian weedy rice	5e-06	5e-06	5e-06	0.999979	5e-06
IRRI_81910	South Asian weedy rice	5e-06	5e-06	5e-06	0.99998	5e-06
IRRI_81914	South Asian weedy rice	1.5e-05	1.5e-05	1.5e-05	1.5e-05	0.999941
IRRI_81924	South Asian weedy rice	5e-06	5e-06	5e-06	0.999979	5e-06
IRRI_81929	South Asian weedy rice	5e-06	5e-06	5e-06	0.99998	5e-06
IRRI_82008	South Asian weedy rice	5e-06	0.078991	5e-06	0.039622	0.881377
IRRI_83256	South Asian weedy rice	0.999981	5e-06	5e-06	5e-06	5e-06
IRRI_86477	South Asian weedy rice	0.438736	0.332339	5e-06	0.060471	0.168448
IRRI_86478	South Asian weedy rice	5e-06	5e-06	5e-06	5e-06	0.99998
IRRI_93178	South Asian weedy rice	7e-06	0.024565	7e-06	7e-06	0.975412
IRRI_93179	South Asian weedy rice	5e-06	0.034642	5e-06	5e-06	0.965343
IRRI_93189	South Asian weedy rice	5e-06	5e-06	5e-06	0.999979	5e-06
IRRI_93293	South Asian weedy rice	5e-06	5e-06	5e-06	5e-06	0.99998
IRRI_93297	South Asian weedy rice	5e-06	5e-06	5e-06	5e-06	0.999979
IRRI_93302	South Asian weedy rice	6e-06	6e-06	6e-06	6e-06	0.999978
IRRI_93303	South Asian weedy rice	0.021702	6e-06	6e-06	6e-06	0.97828
IRRI_93305	South Asian weedy rice	5e-06	5e-06	5e-06	5e-06	0.999981
IRRI_93307	South Asian weedy rice	5e-06	5e-06	5e-06	5e-06	0.999981
IRRI_93313	South Asian weedy rice	5e-06	5e-06	5e-06	5e-06	0.999981
IRRI_93320	South Asian weedy rice	5e-06	5e-06	0.878971	5e-06	0.121014
BG17	SE Asian weedy rice	7e-06	7e-06	0.999971	7e-06	7e-06
BG20	SE Asian weedy rice	7e-06	7e-06	0.999972	7e-06	7e-06
BG22	SE Asian weedy rice	6e-06	6e-06	0.999976	6e-06	6e-06
KS02	SE Asian weedy rice	5e-06	5e-06	0.99998	5e-06	5e-06
KS05	SE Asian weedy rice	5e-06	0.001789	0.998196	5e-06	5e-06
MG04	SE Asian weedy rice	6e-06	6e-06	0.999977	6e-06	6e-06
MG06	SE Asian weedy rice	5e-06	5e-06	0.993615	5e-06	0.006369
MG20	SE Asian weedy rice	6e-06	6e-06	0.999976	6e-06	6e-06
MK09	SE Asian weedy rice	6e-06	6e-06	0.999977	6e-06	6e-06
MK10	SE Asian weedy rice	6e-06	6e-06	0.999975	6e-06	6e-06
MS15	SE Asian weedy rice	5e-06	5e-06	0.999978	5e-06	5e-06
MS18	SE Asian weedy rice	6e-06	6e-06	0.999978	6e-06	6e-06
MUSC001	SE Asian weedy rice	5e-06	5e-06	0.999981	5e-06	5e-06
MUSC007	SE Asian weedy rice	5e-06	0.038764	0.96122	5e-06	5e-06
MUSC012	SE Asian weedy rice	5e-06	0.126394	0.873591	5e-06	5e-06
MUSC017	SE Asian weedy rice	5e-06	5e-06	0.999981	5e-06	5e-06
MUSC023	SE Asian weedy rice	5e-06	0.060286	0.939699	5e-06	5e-06
MUSC026	SE Asian weedy rice	5e-06	0.09445	0.905535	5e-06	5e-06
MUSC032	SE Asian weedy rice	5e-06	5e-06	0.999978	5e-06	5e-06
MUSC038	SE Asian weedy rice	6e-06	6e-06	0.999977	6e-06	6e-06
MUSC043	SE Asian weedy rice	5e-06	5e-06	0.999979	5e-06	5e-06
MUSC052	SE Asian weedy rice	5e-06	5e-06	0.999978	5e-06	5e-06
MUSC055	SE Asian weedy rice	5e-06	5e-06	0.999981	5e-06	5e-06
MUSC060	SE Asian weedy rice	5e-06	0.041624	0.958362	5e-06	5e-06
MUSC062	SE Asian weedy rice	5e-06	5e-06	0.999981	5e-06	5e-06
MUSC065	SE Asian weedy rice	5e-06	5e-06	0.999979	5e-06	5e-06
MUSC067	SE Asian weedy rice	5e-06	5e-06	0.999981	5e-06	5e-06
MUSC069	SE Asian weedy rice	5e-06	5e-06	0.99998	5e-06	5e-06
MUSC072	SE Asian weedy rice	6e-06	0.052909	0.947074	6e-06	6e-06
MUSC079	SE Asian weedy rice	6e-06	6e-06	0.999977	6e-06	6e-06
MUSC081	SE Asian weedy rice	5e-06	5e-06	0.793181	5e-06	0.206805
MUSC086	SE Asian weedy rice	5e-06	0.019523	0.980463	5e-06	5e-06
MUSC098	SE Asian weedy rice	5e-06	5e-06	0.999981	5e-06	5e-06
MUSC100	SE Asian weedy rice	5e-06	5e-06	0.999979	5e-06	5e-06
MUSC103	SE Asian weedy rice	5e-06	5e-06	0.999979	5e-06	5e-06
MUSC106	SE Asian weedy rice	5e-06	5e-06	0.999981	5e-06	5e-06
MUSC114	SE Asian weedy rice	5e-06	5e-06	0.999979	5e-06	5e-06
MUSC117	SE Asian weedy rice	5e-06	5e-06	0.99998	5e-06	5e-06
MUSC119	SE Asian weedy rice	5e-06	5e-06	0.999981	5e-06	5e-06
MUSC122	SE Asian weedy rice	5e-06	0.025689	0.974297	5e-06	5e-06
MUSC128	SE Asian weedy rice	7e-06	0.058643	0.941337	7e-06	7e-06
MUSC132	SE Asian weedy rice	5e-06	5e-06	0.999981	5e-06	5e-06
MUSC134	SE Asian weedy rice	5e-06	5e-06	0.999979	5e-06	5e-06
MUSC136	SE Asian weedy rice	5e-06	0.120384	0.8796	5e-06	5e-06
MUSC138	SE Asian weedy rice	7e-06	0.045196	0.954784	7e-06	7e-06
MUSC141	SE Asian weedy rice	5e-06	0.057554	0.942431	5e-06	5e-06
MUSC142	SE Asian weedy rice	5e-06	5e-06	0.999981	5e-06	5e-06
MUSC143	SE Asian weedy rice	5e-06	5e-06	0.99998	5e-06	5e-06
MUSC145	SE Asian weedy rice	6e-06	0.147536	0.852447	6e-06	6e-06
MUSC146	SE Asian weedy rice	6e-06	6e-06	0.999977	6e-06	6e-06
MUSC150	SE Asian weedy rice	5e-06	5e-06	0.999978	5e-06	5e-06
MUSC154	SE Asian weedy rice	6e-06	6e-06	0.999977	6e-06	6e-06
MUSC161	SE Asian weedy rice	6e-06	6e-06	0.999976	6e-06	6e-06
MUSC171	SE Asian weedy rice	5e-06	5e-06	0.829602	5e-06	0.170383
MUSC177	SE Asian weedy rice	5e-06	5e-06	0.99998	5e-06	5e-06
MUSC178	SE Asian weedy rice	5e-06	5e-06	0.826477	5e-06	0.173508
MUSC187	SE Asian weedy rice	5e-06	0.076912	0.923073	5e-06	5e-06
MUSC188	SE Asian weedy rice	5e-06	5e-06	0.998665	0.00132	5e-06
MUSC225	SE Asian weedy rice	5e-06	5e-06	0.999981	5e-06	5e-06
MUSC232	SE Asian weedy rice	5e-06	5e-06	0.999979	5e-06	5e-06
MUSC234	SE Asian weedy rice	5e-06	5e-06	0.350069	0.017874	0.632048
MUSC235	SE Asian weedy rice	5e-06	5e-06	0.790918	5e-06	0.209067
MUSC237	SE Asian weedy rice	5e-06	5e-06	0.999978	5e-06	5e-06
NT01	SE Asian weedy rice	6e-06	6e-06	0.999977	6e-06	6e-06
NT05	SE Asian weedy rice	7e-06	7e-06	0.999971	7e-06	7e-06
TA06	SE Asian weedy rice	5e-06	5e-06	0.999979	5e-06	5e-06
TA10	SE Asian weedy rice	5e-06	0.072196	0.927788	5e-06	5e-06
TA22	SE Asian weedy rice	5e-06	0.091026	0.90896	5e-06	5e-06
TS09	SE Asian weedy rice	6e-06	6e-06	0.999977	6e-06	6e-06
TS15	SE Asian weedy rice	5e-06	5e-06	0.999978	5e-06	5e-06
TW05	SE Asian weedy rice	5e-06	5e-06	0.999978	5e-06	5e-06
TW13	SE Asian weedy rice	5e-06	5e-06	0.999979	5e-06	5e-06
TW16	SE Asian weedy rice	6e-06	0.027284	0.9727	6e-06	6e-06
112801	NE Asian weedy rice	0.066633	5e-06	0.933353	5e-06	5e-06
112821	NE Asian weedy rice	0.99998	5e-06	5e-06	5e-06	5e-06
112832	NE Asian weedy rice	0.999979	5e-06	5e-06	5e-06	5e-06
113866	NE Asian weedy rice	0.99998	5e-06	5e-06	5e-06	5e-06
115298	NE Asian weedy rice	0.023896	5e-06	0.97609	5e-06	5e-06
115306	NE Asian weedy rice	0.99998	5e-06	5e-06	5e-06	5e-06
115580	NE Asian weedy rice	0.999981	5e-06	5e-06	5e-06	5e-06
117123	NE Asian weedy rice	0.99998	5e-06	5e-06	5e-06	5e-06
117124	NE Asian weedy rice	0.999979	5e-06	5e-06	5e-06	5e-06
90734	NE Asian weedy rice	0.99998	5e-06	5e-06	5e-06	5e-06
90740	NE Asian weedy rice	0.089432	5e-06	0.910554	5e-06	5e-06
90752	NE Asian weedy rice	0.99998	5e-06	5e-06	5e-06	5e-06
90754	NE Asian weedy rice	0.99998	5e-06	5e-06	5e-06	5e-06
90785	NE Asian weedy rice	0.99998	5e-06	5e-06	5e-06	5e-06
90818	NE Asian weedy rice	0.065148	5e-06	0.934837	5e-06	5e-06
90819	NE Asian weedy rice	0.999979	5e-06	5e-06	5e-06	5e-06
90822	NE Asian weedy rice	0.99998	5e-06	5e-06	5e-06	5e-06
90835	NE Asian weedy rice	0.052398	5e-06	0.947586	5e-06	5e-06
1_10	Colombian weedy rice	5e-06	5e-06	0.748836	5e-06	0.25115
1_11	Colombian weedy rice	0.005309	5e-06	0.657809	5e-06	0.336873
1_12	Colombian weedy rice	0.165229	5e-06	0.834757	5e-06	5e-06
1_13	Colombian weedy rice	0.074448	5e-06	0.887016	5e-06	0.038526
1_15	Colombian weedy rice	5e-06	5e-06	0.987533	5e-06	0.012453
1_16	Colombian weedy rice	0.054309	5e-06	0.885945	5e-06	0.059736
1_18	Colombian weedy rice	0.018035	5e-06	0.90185	5e-06	0.080105
1_19	Colombian weedy rice	5e-06	5e-06	0.751921	5e-06	0.248064
1_1	Colombian weedy rice	0.130528	5e-06	0.575273	5e-06	0.29419
1_20	Colombian weedy rice	0.206415	5e-06	0.687818	5e-06	0.105757
1_21	Colombian weedy rice	5e-06	5e-06	0.999981	5e-06	5e-06
1_22	Colombian weedy rice	0.081242	5e-06	0.918744	5e-06	5e-06
1_23	Colombian weedy rice	5e-06	5e-06	0.790894	5e-06	0.209092
1_24	Colombian weedy rice	5e-06	5e-06	0.99998	5e-06	5e-06
1_25	Colombian weedy rice	0.113673	5e-06	0.712863	5e-06	0.173454
1_26	Colombian weedy rice	0.037134	5e-06	0.871252	5e-06	0.091604
1_27	Colombian weedy rice	0.122509	5e-06	0.63905	5e-06	0.238431
1_28	Colombian weedy rice	5e-06	5e-06	0.564963	5e-06	0.435023
1_29	Colombian weedy rice	0.162455	5e-06	0.735975	5e-06	0.101561
1_2	Colombian weedy rice	5e-06	5e-06	0.605332	5e-06	0.394653
1_3	Colombian weedy rice	5e-06	5e-06	0.499187	5e-06	0.500799
1_4	Colombian weedy rice	0.028446	5e-06	0.65118	5e-06	0.320364
1_5	Colombian weedy rice	5e-06	5e-06	0.878854	5e-06	0.121132
1_6	Colombian weedy rice	0.111677	5e-06	0.822668	5e-06	0.065646
1_8	Colombian weedy rice	5e-06	5e-06	0.684998	5e-06	0.314988
1_9	Colombian weedy rice	5e-06	5e-06	0.718609	5e-06	0.281377
2_10	Colombian weedy rice	0.045177	5e-06	0.650278	5e-06	0.304536
2_11	Colombian weedy rice	0.047089	5e-06	0.952897	5e-06	5e-06
2_12	Colombian weedy rice	5e-06	5e-06	0.968925	5e-06	0.03106
2_13	Colombian weedy rice	5e-06	5e-06	0.999981	5e-06	5e-06
2_14	Colombian weedy rice	5e-06	5e-06	0.958848	5e-06	0.041137
2_15	Colombian weedy rice	5e-06	5e-06	5e-06	5e-06	0.999981
2_16	Colombian weedy rice	5e-06	5e-06	0.999981	5e-06	5e-06
2_17	Colombian weedy rice	5e-06	5e-06	0.924144	5e-06	0.075841
2_18	Colombian weedy rice	5e-06	5e-06	0.905982	5e-06	0.094004
2_19	Colombian weedy rice	5e-06	5e-06	0.959603	5e-06	0.040383
2_1	Colombian weedy rice	0.039304	5e-06	0.787003	5e-06	0.173684
2_20	Colombian weedy rice	5e-06	5e-06	0.972999	5e-06	0.026986
2_21	Colombian weedy rice	5e-06	5e-06	0.906289	5e-06	0.093697
2_22	Colombian weedy rice	5e-06	5e-06	0.999981	5e-06	5e-06
2_23	Colombian weedy rice	5e-06	5e-06	0.999981	5e-06	5e-06
2_24	Colombian weedy rice	5e-06	5e-06	0.972019	5e-06	0.027967
2_25	Colombian weedy rice	5e-06	5e-06	0.767115	5e-06	0.232871
2_26	Colombian weedy rice	5e-06	5e-06	0.743843	5e-06	0.256142
2_27	Colombian weedy rice	0.103739	5e-06	0.896246	5e-06	5e-06
2_28	Colombian weedy rice	0.04917	5e-06	0.950815	5e-06	5e-06
2_29	Colombian weedy rice	0.006803	5e-06	0.838492	5e-06	0.154696
2_2	Colombian weedy rice	5e-06	5e-06	0.492658	5e-06	0.507328
2_30	Colombian weedy rice	5e-06	5e-06	0.999981	5e-06	5e-06
2_31	Colombian weedy rice	5e-06	5e-06	0.909692	5e-06	0.090294
2_32	Colombian weedy rice	5e-06	5e-06	0.934123	5e-06	0.065863
2_33	Colombian weedy rice	0.026889	5e-06	0.973096	5e-06	5e-06
2_34	Colombian weedy rice	0.150157	5e-06	0.849828	5e-06	5e-06
2_3	Colombian weedy rice	5e-06	5e-06	0.109283	5e-06	0.890702
2_4	Colombian weedy rice	5e-06	5e-06	0.795845	5e-06	0.204141
2_5	Colombian weedy rice	5e-06	5e-06	0.374905	5e-06	0.625081
2_6	Colombian weedy rice	0.063794	5e-06	0.6457	5e-06	0.290496
2_7	Colombian weedy rice	5e-06	5e-06	0.889882	5e-06	0.110103
2_8	Colombian weedy rice	0.02987	5e-06	0.844125	5e-06	0.125996
2_9	Colombian weedy rice	0.064406	5e-06	0.677053	5e-06	0.258531
3_10	Colombian weedy rice	5e-06	5e-06	0.103219	5e-06	0.896767
3_11	Colombian weedy rice	5e-06	5e-06	0.887118	5e-06	0.112868
3_13	Colombian weedy rice	5e-06	5e-06	0.968555	5e-06	0.03143
3_14	Colombian weedy rice	5e-06	5e-06	0.913652	5e-06	0.086334
3_15	Colombian weedy rice	5e-06	5e-06	0.919546	5e-06	0.080439
3_16	Colombian weedy rice	5e-06	5e-06	0.785028	5e-06	0.214958
3_17	Colombian weedy rice	5e-06	5e-06	0.754368	5e-06	0.245617
3_18	Colombian weedy rice	0.026682	5e-06	0.862958	5e-06	0.11035
3_19	Colombian weedy rice	5e-06	5e-06	0.914603	5e-06	0.085383
3_1	Colombian weedy rice	5e-06	5e-06	0.551701	5e-06	0.448284
3_20	Colombian weedy rice	5e-06	5e-06	0.93431	5e-06	0.065676
3_21	Colombian weedy rice	0.06139	5e-06	0.938596	5e-06	5e-06
3_22	Colombian weedy rice	5e-06	5e-06	0.884613	5e-06	0.115373
3_23	Colombian weedy rice	5e-06	5e-06	0.703803	5e-06	0.296183
3_24	Colombian weedy rice	5e-06	5e-06	0.702481	5e-06	0.297505
3_25	Colombian weedy rice	5e-06	5e-06	0.984225	5e-06	0.01576
3_26	Colombian weedy rice	5e-06	5e-06	0.720473	5e-06	0.279512
3_27	Colombian weedy rice	5e-06	5e-06	0.677468	5e-06	0.322518
3_29	Colombian weedy rice	5e-06	5e-06	0.999981	5e-06	5e-06
3_2	Colombian weedy rice	5e-06	5e-06	0.099942	5e-06	0.900044
3_30	Colombian weedy rice	0.062161	5e-06	0.937825	5e-06	5e-06
3_3	Colombian weedy rice	5e-06	5e-06	0.779561	5e-06	0.220424
3_4	Colombian weedy rice	5e-06	5e-06	0.27819	5e-06	0.721795
3_5	Colombian weedy rice	5e-06	5e-06	0.89041	5e-06	0.109576
3_6	Colombian weedy rice	5e-06	5e-06	0.657829	5e-06	0.342157
3_7	Colombian weedy rice	5e-06	5e-06	0.497981	5e-06	0.502005
3_8	Colombian weedy rice	0.012435	5e-06	0.85915	5e-06	0.128405
3_9	Colombian weedy rice	5e-06	5e-06	0.882499	5e-06	0.117487
4_10	Colombian weedy rice	5e-06	5e-06	0.549038	5e-06	0.450947
4_11	Colombian weedy rice	5e-06	5e-06	0.687978	5e-06	0.312008
4_12	Colombian weedy rice	0.115452	5e-06	0.236974	5e-06	0.647564
4_13	Colombian weedy rice	5e-06	5e-06	0.999981	5e-06	5e-06
4_14	Colombian weedy rice	5e-06	5e-06	0.91069	5e-06	0.089295
4_15	Colombian weedy rice	5e-06	5e-06	0.99998	5e-06	5e-06
4_16	Colombian weedy rice	5e-06	5e-06	0.697321	5e-06	0.302665
4_17	Colombian weedy rice	5e-06	5e-06	0.940012	5e-06	0.059973
4_18	Colombian weedy rice	0.041484	5e-06	0.876997	5e-06	0.081509
4_19	Colombian weedy rice	5e-06	5e-06	0.347734	5e-06	0.652251
4_20	Colombian weedy rice	5e-06	5e-06	0.626098	5e-06	0.373888
4_21	Colombian weedy rice	5e-06	5e-06	0.88906	5e-06	0.110925
4_23	Colombian weedy rice	5e-06	5e-06	0.999981	5e-06	5e-06
4_24	Colombian weedy rice	0.003976	5e-06	0.969946	5e-06	0.026068
4_25	Colombian weedy rice	5e-06	5e-06	0.917173	5e-06	0.082813
4_26	Colombian weedy rice	5e-06	5e-06	0.974366	5e-06	0.02562
4_27	Colombian weedy rice	5e-06	5e-06	0.703437	5e-06	0.296549
4_28	Colombian weedy rice	5e-06	5e-06	0.950074	5e-06	0.049911
4_2	Colombian weedy rice	5e-06	5e-06	0.556386	5e-06	0.4436
4_3	Colombian weedy rice	5e-06	5e-06	0.18373	5e-06	0.816256
4_4	Colombian weedy rice	5e-06	5e-06	0.796264	5e-06	0.203721
4_5	Colombian weedy rice	5e-06	5e-06	0.770491	5e-06	0.229495
4_6	Colombian weedy rice	5e-06	5e-06	0.747361	5e-06	0.252624
4_7	Colombian weedy rice	5e-06	5e-06	0.292557	5e-06	0.707429
4_8	Colombian weedy rice	5e-06	5e-06	0.999981	5e-06	5e-06
4_9	Colombian weedy rice	5e-06	5e-06	0.874034	5e-06	0.125951
5_11	Colombian weedy rice	5e-06	5e-06	0.999981	5e-06	5e-06
5_12	Colombian weedy rice	0.058625	5e-06	0.94136	5e-06	5e-06
5_13	Colombian weedy rice	5e-06	5e-06	0.951674	5e-06	0.048312
5_14	Colombian weedy rice	0.080265	5e-06	0.850776	5e-06	0.068949
5_15	Colombian weedy rice	5e-06	5e-06	0.610961	5e-06	0.389024
5_16	Colombian weedy rice	5e-06	5e-06	0.957607	5e-06	0.042379
5_17	Colombian weedy rice	5e-06	5e-06	0.746886	5e-06	0.2531
5_18	Colombian weedy rice	5e-06	5e-06	0.876239	5e-06	0.123746
5_19	Colombian weedy rice	5e-06	5e-06	0.986365	5e-06	0.013621
5_1	Colombian weedy rice	5e-06	5e-06	0.729003	5e-06	0.270982
5_20	Colombian weedy rice	5e-06	5e-06	0.920798	5e-06	0.079187
5_21	Colombian weedy rice	5e-06	5e-06	0.894116	5e-06	0.10587
5_23	Colombian weedy rice	5e-06	5e-06	0.949669	5e-06	0.050316
5_24	Colombian weedy rice	0.019104	5e-06	0.85092	5e-06	0.129966
5_25	Colombian weedy rice	5e-06	5e-06	0.823061	5e-06	0.176925
5_26	Colombian weedy rice	5e-06	5e-06	0.882213	5e-06	0.117773
5_27	Colombian weedy rice	5e-06	5e-06	0.821664	5e-06	0.178322
5_28	Colombian weedy rice	5e-06	5e-06	0.872187	5e-06	0.127799
5_2	Colombian weedy rice	5e-06	5e-06	0.722361	5e-06	0.277625
5_3	Colombian weedy rice	5e-06	5e-06	0.730298	5e-06	0.269688
5_4	Colombian weedy rice	5e-06	5e-06	0.778948	5e-06	0.221037
5_5	Colombian weedy rice	5e-06	5e-06	0.869628	5e-06	0.130358
5_6	Colombian weedy rice	5e-06	5e-06	0.902733	5e-06	0.097252
5_7	Colombian weedy rice	0.022757	5e-06	0.905114	5e-06	0.07212
5_8	Colombian weedy rice	5e-06	5e-06	0.687477	5e-06	0.312509
5_9	Colombian weedy rice	5e-06	5e-06	0.739614	5e-06	0.260371
109634	indica	5e-06	0.058174	0.941812	5e-06	5e-06
5803	indica	5e-06	0.017917	0.982068	5e-06	5e-06
62151	indica	0.026136	0.011376	0.962471	8e-06	8e-06
64519	indica	5e-06	0.003353	0.996632	5e-06	5e-06
66069	indica	8e-06	8e-06	0.999969	8e-06	8e-06
66158	indica	7e-06	0.024609	0.975371	7e-06	7e-06
71333	indica	0.014047	0.026117	0.959826	5e-06	5e-06
71389	indica	5e-06	0.036144	0.963841	5e-06	5e-06
71483	indica	5e-06	5e-06	0.99998	5e-06	5e-06
71498	indica	6e-06	6e-06	0.999976	6e-06	6e-06
71547	indica	5e-06	0.024434	0.975551	5e-06	5e-06
71564	indica	0.231955	0.013406	0.754629	5e-06	5e-06
71653	indica	5e-06	5e-06	0.988325	5e-06	0.011661
71655	indica	0.030189	5e-06	0.969796	5e-06	5e-06
73222	indica	0.023362	5e-06	0.976623	5e-06	5e-06
79154	indica	7e-06	0.033322	0.966657	7e-06	7e-06
88001	indica	0.006692	0.035627	0.957671	5e-06	5e-06
90675	indica	5e-06	5e-06	0.999981	5e-06	5e-06
90705	indica	6e-06	6e-06	0.990352	0.003888	0.005748
GSOR_301069	indica	5e-06	5e-06	0.999981	5e-06	5e-06
GSOR_301070	indica	5e-06	5e-06	0.950009	5e-06	0.049977
GSOR_301123	indica	5e-06	5e-06	0.99998	5e-06	5e-06
GSOR_301199	indica	6e-06	6e-06	0.999975	6e-06	6e-06
GSOR_301274	indica	0.002872	5e-06	0.97161	0.025508	5e-06
GSOR_301288	indica	5e-06	5e-06	0.942898	5e-06	0.057087
GSOR_301303	indica	5e-06	5e-06	0.985849	5e-06	0.014137
GSOR_301305	indica	5e-06	5e-06	0.830302	5e-06	0.169684
GSOR_301315	indica	5e-06	5e-06	0.99998	5e-06	5e-06
GSOR_301329	indica	5e-06	0.001227	0.973965	5e-06	0.024797
GSOR_301342	indica	5e-06	5e-06	0.851483	0.013835	0.134672
GSOR_301344	indica	5e-06	5e-06	0.951868	5e-06	0.048117
GSOR_301382	indica	5e-06	5e-06	0.882051	5e-06	0.117934
GSOR_312012	indica	6e-06	6e-06	0.989215	6e-06	0.010767
IRGC_61899	indica	5e-06	5e-06	0.815555	5e-06	0.184431
IRGC_61902	indica	5e-06	5e-06	0.99998	5e-06	5e-06
IRGC_83301	indica	5e-06	5e-06	0.893323	5e-06	0.106661
IRRI_45011	indica	5e-06	5e-06	0.843796	5e-06	0.15619
IRRI_6663	indica	6e-06	6e-06	0.892834	6e-06	0.107148
MUSC218	indica	5e-06	5e-06	0.99998	5e-06	5e-06
MUSC219	indica	5e-06	5e-06	0.999981	5e-06	5e-06
MUSC220	indica	5e-06	5e-06	0.99998	5e-06	5e-06
MUSC221	indica	5e-06	5e-06	0.999979	5e-06	5e-06
sin02	indica	9e-06	9e-06	0.999965	9e-06	9e-06
sin03	indica	5e-06	5e-06	0.870172	5e-06	0.129813
sin04	indica	5e-06	5e-06	0.901492	5e-06	0.098493
sin9	indica	6e-06	6e-06	0.999978	6e-06	6e-06
52696	aus	5e-06	5e-06	5e-06	5e-06	0.999981
GSOR_301144	aus	0.060643	0.453834	5e-06	5e-06	0.485513
GSOR_301201	aus	0.101341	6e-06	6e-06	6e-06	0.898641
GSOR_301251	aus	5e-06	5e-06	5e-06	5e-06	0.999981
GSOR_301252	aus	0.070725	5e-06	5e-06	0.007836	0.921429
GSOR_301304	aus	5e-06	5e-06	5e-06	5e-06	0.999981
GSOR_301312	aus	5e-06	5e-06	5e-06	5e-06	0.999981
GSOR_301313	aus	0.083268	5e-06	5e-06	5e-06	0.916718
GSOR_301316	aus	5e-06	5e-06	5e-06	5e-06	0.99998
GSOR_301317	aus	5e-06	5e-06	5e-06	5e-06	0.99998
GSOR_301318	aus	5e-06	5e-06	5e-06	5e-06	0.99998
GSOR_301319	aus	5e-06	5e-06	5e-06	5e-06	0.99998
GSOR_301326	aus	5e-06	5e-06	5e-06	5e-06	0.999981
GSOR_301331	aus	5e-06	5e-06	5e-06	5e-06	0.999978
GSOR_301335	aus	8e-06	8e-06	8e-06	8e-06	0.999967
GSOR_301336	aus	6e-06	6e-06	6e-06	6e-06	0.999978
GSOR_301341	aus	5e-06	5e-06	5e-06	5e-06	0.999979
GSOR_301356	aus	5e-06	5e-06	5e-06	5e-06	0.99998
GSOR_301357	aus	7e-06	7e-06	7e-06	7e-06	0.999971
GSOR_301363	aus	0.151911	5e-06	5e-06	5e-06	0.848075
GSOR_312017	aus	5e-06	5e-06	5e-06	5e-06	0.999979
sau01	aus	5e-06	5e-06	5e-06	5e-06	0.999981
sau02	aus	6e-06	5e-06	6e-06	5e-06	0.999978
sau03	aus	5e-06	5e-06	5e-06	5e-06	0.99998
sau04	aus	5e-06	5e-06	5e-06	5e-06	0.999979
sau07	aus	5e-06	5e-06	5e-06	5e-06	0.999978
1107	japonica	0.999981	5e-06	5e-06	5e-06	5e-06
115190	japonica	0.394257	0.017017	0.588715	5e-06	5e-06
16428	japonica	0.974647	0.025338	5e-06	5e-06	5e-06
16657	japonica	0.999981	5e-06	5e-06	5e-06	5e-06
27016	japonica	0.936119	5e-06	0.063867	5e-06	5e-06
40748	japonica	0.954478	0.045506	5e-06	5e-06	5e-06
54287	japonica	0.999981	5e-06	5e-06	5e-06	5e-06
71481	japonica	0.999981	5e-06	5e-06	5e-06	5e-06
71482	japonica	0.99998	5e-06	5e-06	5e-06	5e-06
71500	japonica	0.999979	5e-06	5e-06	5e-06	5e-06
71521	japonica	0.99998	5e-06	5e-06	5e-06	5e-06
71550	japonica	0.99998	5e-06	5e-06	5e-06	5e-06
71563	japonica	0.99998	5e-06	5e-06	5e-06	5e-06
71586	japonica	0.99998	5e-06	5e-06	5e-06	5e-06
71615	japonica	0.999979	5e-06	5e-06	5e-06	5e-06
71634	japonica	0.999981	5e-06	5e-06	5e-06	5e-06
77579	japonica	0.999981	5e-06	5e-06	5e-06	5e-06
78592	japonica	0.999981	5e-06	5e-06	5e-06	5e-06
78594	japonica	0.99998	5e-06	5e-06	5e-06	5e-06
78597	japonica	0.99998	5e-06	5e-06	5e-06	5e-06
78599	japonica	0.999981	5e-06	5e-06	5e-06	5e-06
79552	japonica	0.99998	5e-06	5e-06	5e-06	5e-06
79803	japonica	0.99998	5e-06	5e-06	5e-06	5e-06
79805	japonica	0.99998	5e-06	5e-06	5e-06	5e-06
79817	japonica	0.999981	5e-06	5e-06	5e-06	5e-06
79820	japonica	0.999975	6e-06	6e-06	6e-06	6e-06
79821	japonica	0.99998	5e-06	5e-06	5e-06	5e-06
79829	japonica	0.999979	5e-06	5e-06	5e-06	5e-06
82687	japonica	0.999981	5e-06	5e-06	5e-06	5e-06
82691	japonica	0.99998	5e-06	5e-06	5e-06	5e-06
83850	japonica	0.999979	5e-06	5e-06	5e-06	5e-06
GSOR_301011	japonica	0.648264	0.095362	5e-06	5e-06	0.256365
GSOR_301095	japonica	0.999981	5e-06	5e-06	5e-06	5e-06
GSOR_301328	japonica	0.999981	5e-06	5e-06	5e-06	5e-06
GSOR_301343	japonica	0.999979	5e-06	5e-06	5e-06	5e-06
GSOR_301390	japonica	0.578543	0.10545	5e-06	5e-06	0.315997
IRGC_16163	japonica	0.639231	0.088634	0.04318	6e-06	0.22895
IRGC_61895	japonica	0.623645	0.09925	9e-06	9e-06	0.277088
IRGC_61923	japonica	0.612807	0.102774	0.054794	6e-06	0.22962
IRRI_32399	japonica	0.959571	5e-06	5e-06	5e-06	0.040414
IRRI_33888	japonica	0.748562	0.181541	5e-06	5e-06	0.069886
IRRI_58286	japonica	0.99998	5e-06	5e-06	5e-06	5e-06
SUS02	japonica	0.99998	5e-06	5e-06	5e-06	5e-06
SUS03	japonica	0.999711	8e-06	8e-06	8e-06	0.000266
SUS04	japonica	0.999977	6e-06	6e-06	6e-06	6e-06
SUS05	japonica	0.99998	5e-06	5e-06	5e-06	5e-06
SUS06	japonica	0.99997	7e-06	7e-06	7e-06	7e-06
SUS08	japonica	0.999981	5e-06	5e-06	5e-06	5e-06
SUS09	japonica	0.999981	5e-06	5e-06	5e-06	5e-06
SUS11	japonica	0.999978	5e-06	5e-06	5e-06	5e-06
SUS12	japonica	0.999978	6e-06	6e-06	6e-06	6e-06
sar01	japonica	0.713531	0.143516	5e-06	5e-06	0.142943
sar02	japonica	0.748409	0.075487	5e-06	5e-06	0.176094
sar03	japonica	0.662049	0.121342	5e-06	5e-06	0.216599
str04	japonica	0.999977	6e-06	6e-06	6e-06	6e-06
str10	japonica	0.99998	5e-06	5e-06	5e-06	5e-06
64598	admixed cultivar	0.498417	5e-06	0.501568	5e-06	5e-06
GSOR_301097	admixed cultivar	0.081812	5e-06	0.182322	5e-06	0.735857
GSOR_301169	admixed cultivar	0.092152	5e-06	0.200185	5e-06	0.707653
GSOR_301345	admixed cultivar	0.089687	5e-06	0.133196	5e-06	0.777107
GSOR_301359	admixed cultivar	5e-06	5e-06	5e-06	0.999979	5e-06
GSOR_312016	admixed cultivar	5e-06	0.004116	0.738802	5e-06	0.257072
IRGC_109364	admixed cultivar	0.095942	6e-06	0.132366	6e-06	0.771681
IRGC_110311	admixed cultivar	0.035501	5e-06	0.158265	5e-06	0.806224
IRGC_83344	admixed cultivar	0.092043	5e-06	0.183049	5e-06	0.724898
C101	Colombian landraces	0.999981	5e-06	5e-06	5e-06	5e-06
C105	Colombian landraces	0.166439	5e-06	0.833546	5e-06	5e-06
C106	Colombian landraces	0.999981	5e-06	5e-06	5e-06	5e-06
C108	Colombian landraces	0.999981	5e-06	5e-06	5e-06	5e-06
C109	Colombian landraces	0.999981	5e-06	5e-06	5e-06	5e-06
C110	Colombian landraces	0.249608	5e-06	0.750378	5e-06	5e-06
C111	Colombian landraces	0.256091	5e-06	0.743895	5e-06	5e-06
C112	Colombian landraces	0.999981	5e-06	5e-06	5e-06	5e-06
C117	Colombian landraces	0.999981	5e-06	5e-06	5e-06	5e-06
C118	Colombian landraces	0.215874	5e-06	0.784112	5e-06	5e-06
C120	Colombian landraces	0.999981	5e-06	5e-06	5e-06	5e-06
C122	Colombian landraces	0.999981	5e-06	5e-06	5e-06	5e-06
C123	Colombian landraces	0.999981	5e-06	5e-06	5e-06	5e-06
C124	Colombian landraces	0.971561	5e-06	0.028425	5e-06	5e-06
C32	Colombian landraces	0.995792	5e-06	0.004193	5e-06	5e-06
C36	Colombian landraces	0.999981	5e-06	5e-06	5e-06	5e-06
C44	Colombian landraces	0.999981	5e-06	5e-06	5e-06	5e-06
C52	Colombian landraces	0.999981	5e-06	5e-06	5e-06	5e-06
C59	Colombian landraces	0.550544	5e-06	0.449442	5e-06	5e-06
C6	Colombian commercial rice	5e-06	5e-06	0.999981	5e-06	5e-06
C8	Colombian commercial rice	5e-06	5e-06	0.999981	5e-06	5e-06
C9	Colombian commercial rice	5e-06	5e-06	0.999981	5e-06	5e-06
F0	Colombian commercial rice	5e-06	5e-06	0.999981	5e-06	5e-06
F3	Colombian commercial rice	5e-06	5e-06	0.999981	5e-06	5e-06
F4	Colombian commercial rice	5e-06	5e-06	0.999981	5e-06	5e-06
F50	Colombian commercial rice	0.235211	5e-06	0.764775	5e-06	5e-06
F60	Colombian commercial rice	0.126431	5e-06	0.873554	5e-06	5e-06
O1	Colombian commercial rice	0.035469	5e-06	0.964517	5e-06	5e-06

## Sheet: Table S10
Supplementary Table 9. Pairwise FST for weedy rice and rice varieties
	CWR	CWR-admixed	CWR-indica	CWR-aus	Landraces	Commercial rice	aus	indica	japonica
CWR	0
CWR-admixed		0
CWR-indica		0.097	0
CWR-aus		0.188	0.375	0
Landraces	0.421	0.447	0.452	0.604	0
Commercial rice	0.109	0.208	0.093	0.541	0.508	0
aus	0.102	0.267	0.375	0.232	0.533	0.474	0
indica	0.484	0.162	0.105	0.429	0.484	0.122	0.408	0
japonica	0.298	0.508	0.519	0.62	0.108	0.569	0.553	0.539	0
** Highly significant (P < 0.01) for all comparisons

[truncated: 4 more sheets: Table S11, Table S12, Table S13, Table S14]
